# Supplementary material for: N,N′-Dibenzyl-N,N′-dimethyl-N′′-(methyl­sulfon­yl)phospho­ric triamide
Source: Acta Crystallogr Sect E Struct Rep Online. 2011 May 7;67(Pt 6):o1285. doi: 10.1107/S1600536811015832 (PMC3120462; doi:10.1107/S1600536811015832)
Supplement: Supplementary file 1 [file e-67-o1285-sup1.cif]

##############################################################################
#                                                                            #
# This CIF contains the data in a paper accepted for publication in          #
# Acta Crystallographica Section E. It conforms to the requirements of       #
# Notes for Authors for Acta Crystallographica Section E, and has been       #
# peer reviewed under the auspices of the IUCr Commission on Journals.       #
#                                                                            #
# Full details of the Crystallographic Information File format               #
# are given in the paper "The Crystallographic Information File (CIF):       #
# a New Standard Archive File for Crystallography" by S. R. Hall, F. H.      #
# Allen and I. D. Brown [Acta Cryst. (1991), A47, 655-685].                  #
#                                                                            #
# The current version of the core CIF dictionary is obtainable from          #
# ftp://ftp.iucr.org/pub/cif_core.dic.                                       #
#                                                                            #
# Software is freely available for graphical display of the structure(s)     #
# in this CIF. For information consult the CIF software page                 #
# http://www.iucr.org/resources/cif/software.                                #
#                                                                            #
# This file may be used for bona fide research purposes within the           #
# scientific community so long as proper attribution is given to the journal # 
# article from which it was obtained.                                        #
#                                                                            #
##############################################################################
data_I
_audit_creation_method     SHELXL-97
_chemical_name_systematic
;
<i>N</i>,<i>N</i>'-Dibenzyl-<i>N</i>,<i>N</i>'-dimethyl-
<i>N</i>''-(methylsulfonyl)phosphoric triamide
;
_chemical_name_common     ?
_chemical_formula_moiety     'C17 H24 N3 O3 P S'
_chemical_formula_sum     'C17 H24 N3 O3 P S'
_chemical_formula_iupac     'C17 H24 N3 O3 P S'
_chemical_formula_weight     381.42
_chemical_melting_point     ?
_symmetry_cell_setting     orthorhombic
_symmetry_space_group_name_H-M     'P 21 21 21'
_symmetry_space_group_name_Hall     'P 2ac 2ab'
loop_
    _symmetry_equiv_pos_as_xyz
    'x, y, z'
    'x+1/2, -y+1/2, -z'
    '-x, y+1/2, -z+1/2'
    '-x+1/2, -y, z+1/2'
_cell_length_a     8.5343(4)
_cell_length_b     10.1800(5)
_cell_length_c     22.0455(10)
_cell_angle_alpha     90.00
_cell_angle_beta     90.00
_cell_angle_gamma     90.00
_cell_volume     1915.29(16)
_cell_formula_units_Z     4
_cell_measurement_reflns_used     9705
_cell_measurement_theta_min     2.56
_cell_measurement_theta_max     29.47
_cell_measurement_temperature     296(2)
_exptl_crystal_description     irregular
_exptl_crystal_colour     'colourless'
_exptl_crystal_size_max     0.47
_exptl_crystal_size_mid     0.38
_exptl_crystal_size_min     0.30
_exptl_crystal_density_diffrn     1.323
_exptl_crystal_density_meas     ?
_exptl_crystal_density_method     'not measured'
_exptl_crystal_F_000     808
_exptl_absorpt_coefficient_mu     0.273
_exptl_absorpt_correction_type     multi-scan
_exptl_absorpt_process_details     '(SADABS; Sheldrick, 2004)'
_exptl_absorpt_correction_T_min     0.6995
_exptl_absorpt_correction_T_max     0.7460
_exptl_special_details
;
;
_diffrn_ambient_temperature     296(2)
_diffrn_radiation_type     MoK\a
_diffrn_radiation_wavelength     0.71073
_diffrn_radiation_source     'fine-focus sealed tube'
_diffrn_radiation_monochromator     graphite
_diffrn_measurement_device_type     'Bruker APEXII CCD'
_diffrn_measurement_method     '\f and \w'
_diffrn_detector_area_resol_mean     ?
_diffrn_reflns_number     65627
_diffrn_reflns_av_R_equivalents     0.0598
_diffrn_reflns_av_sigmaI/netI     0.0168
_diffrn_reflns_theta_min     2.20
_diffrn_reflns_theta_max     27.00
_diffrn_reflns_theta_full     27.00
_diffrn_measured_fraction_theta_max     0.997
_diffrn_measured_fraction_theta_full     0.997
_diffrn_reflns_limit_h_min     -10
_diffrn_reflns_limit_h_max     10
_diffrn_reflns_limit_k_min     -13
_diffrn_reflns_limit_k_max     13
_diffrn_reflns_limit_l_min     -28
_diffrn_reflns_limit_l_max     28
_diffrn_standards_number     ?
_diffrn_standards_interval_count     ?
_diffrn_standards_interval_time     ?
_diffrn_standards_decay_%     ?
_refine_special_details
;
Refinement of <i>F</i>^2^ against ALL reflections. The weighted <i>R</i>-factor
<i>wR</i> and goodness of fit <i>S</i> are based on <i>F</i>^2^, conventional
<i>R</i>-factors <i>R</i> are based on <i>F</i>, with <i>F</i> set to zero for
negative <i>F</i>^2^. The threshold expression of <i>F</i>^2^ >
2\s(<i>F</i>^2^) is used only for calculating <i>R</i>-factors(gt) <i>etc</i>.
and is not relevant to the choice of reflections for refinement.
<i>R</i>-factors based on <i>F</i>^2^ are statistically about twice as large
as those based on <i>F</i>, and <i>R</i>- factors based on ALL data will be
even larger.
;
_reflns_number_total     4155
_reflns_number_gt     3937
_reflns_threshold_expression     I>2\s(I)
_refine_ls_structure_factor_coef     Fsqd
_refine_ls_matrix_type     full
_refine_ls_R_factor_all     0.0339
_refine_ls_R_factor_gt     0.0318
_refine_ls_wR_factor_gt     0.0922
_refine_ls_wR_factor_ref     0.0938
_refine_ls_goodness_of_fit_ref     1.082
_refine_ls_restrained_S_all     1.082
_refine_ls_number_reflns     4155
_refine_ls_number_parameters     226
_refine_ls_number_restraints     0
_refine_ls_hydrogen_treatment     constr
_refine_ls_weighting_scheme     calc
_refine_ls_weighting_details
         'calc w=1/[\s^2^(Fo^2^)+(0.0564P)^2^+0.4498P] where P=(Fo^2^+2Fc^2^)/3'
_atom_sites_solution_hydrogens     geom
_atom_sites_solution_primary     direct
_atom_sites_solution_secondary     difmap
_refine_ls_shift/su_max     0.001
_refine_ls_shift/su_mean     0.000
_refine_diff_density_max     0.295
_refine_diff_density_min     -0.221
_refine_ls_extinction_method     none
_refine_ls_extinction_coef     ?
_refine_ls_abs_structure_details     'Flack (1983), <b>1769 Friedel pairs</b>'
_refine_ls_abs_structure_Flack     0.02(7)
loop_
    _atom_type_symbol
    _atom_type_description
    _atom_type_scat_dispersion_real
    _atom_type_scat_dispersion_imag
    _atom_type_scat_source
    'C' 'C' 0.0033 0.0016
                         'International Tables Vol C Tables 4.2.6.8 and 6.1.1.4'
    'H' 'H' 0.0000 0.0000
                         'International Tables Vol C Tables 4.2.6.8 and 6.1.1.4'
    'N' 'N' 0.0061 0.0033
                         'International Tables Vol C Tables 4.2.6.8 and 6.1.1.4'
    'O' 'O' 0.0106 0.0060
                         'International Tables Vol C Tables 4.2.6.8 and 6.1.1.4'
    'P' 'P' 0.1023 0.0942
                         'International Tables Vol C Tables 4.2.6.8 and 6.1.1.4'
    'S' 'S' 0.1246 0.1234
                         'International Tables Vol C Tables 4.2.6.8 and 6.1.1.4'
_computing_data_collection     'APEX2 (Bruker, 2005)'
_computing_cell_refinement     'SAINT (Bruker, 2005)'
_computing_data_reduction     'SAINT (Bruker, 2005)'
_computing_structure_solution     'SHELXS97 (Sheldrick, 2008)'
_computing_structure_refinement     'SHELXL97 (Sheldrick, 2008)'
_computing_molecular_graphics     'Mercury (Macrae <i>et al.</i>, 2008)'
_computing_publication_material
             'SHELXTL (Sheldrick, 2008) and enCIFer (Allen <i>et al.</i>, 2004)'
loop_
    _atom_site_type_symbol
    _atom_site_label
    _atom_site_fract_x
    _atom_site_fract_y
    _atom_site_fract_z
    _atom_site_U_iso_or_equiv
    _atom_site_adp_type
    _atom_site_calc_flag
    _atom_site_refinement_flags
    _atom_site_occupancy
    _atom_site_symmetry_multiplicity
    _atom_site_disorder_assembly
    _atom_site_disorder_group
    S S -0.14987(6) 0.66473(5) 0.33606(2) 0.03622(13) Uani d . 1 1 . .
    P P 0.01450(6) 0.58351(4) 0.22593(2) 0.02755(11) Uani d . 1 1 . .
    O O2 -0.1835(2) 0.78944(16) 0.36311(8) 0.0531(5) Uani d . 1 1 . .
    O O3 -0.2779(2) 0.58363(18) 0.31763(9) 0.0548(4) Uani d . 1 1 . .
    O O1 0.0074(2) 0.45080(12) 0.25313(7) 0.0376(3) Uani d . 1 1 . .
    N N2 -0.1005(2) 0.61222(17) 0.16850(8) 0.0374(4) Uani d . 1 1 . .
    N N1 0.19197(19) 0.61606(16) 0.20271(8) 0.0357(4) Uani d . 1 1 . .
    C C16 -0.2309(3) 0.7047(3) 0.16690(14) 0.0598(7) Uani d . 1 1 . .
    H H16A -0.2367 0.7506 0.2049 0.090 Uiso calc R 1 1 . .
    H H16B -0.3268 0.6577 0.1601 0.090 Uiso calc R 1 1 . .
    H H16C -0.2149 0.7666 0.1346 0.090 Uiso calc R 1 1 . .
    C C11 -0.4106(4) 0.2282(3) 0.07992(17) 0.0756(10) Uani d . 1 1 . .
    H H11 -0.4817 0.1609 0.0724 0.091 Uiso calc R 1 1 . .
    C C10 -0.3104(4) 0.2678(3) 0.03513(15) 0.0733(9) Uani d . 1 1 . .
    H H10 -0.3123 0.2269 -0.0026 0.088 Uiso calc R 1 1 . .
    C C9 -0.2056(3) 0.3697(3) 0.04626(12) 0.0551(6) Uani d . 1 1 . .
    H H9 -0.1402 0.3989 0.0154 0.066 Uiso calc R 1 1 . .
    C C14 -0.1979(2) 0.4282(2) 0.10302(9) 0.0377(4) Uani d . 1 1 . .
    C C15 -0.0776(3) 0.5341(2) 0.11360(10) 0.0420(5) Uani d . 1 1 . .
    H H15A 0.0251 0.4935 0.1155 0.050 Uiso calc R 1 1 . .
    H H15B -0.0780 0.5928 0.0789 0.050 Uiso calc R 1 1 . .
    C C7 0.2255(3) 0.7384(2) 0.17023(13) 0.0479(6) Uani d . 1 1 . .
    H H7A 0.2714 0.8007 0.1984 0.058 Uiso calc R 1 1 . .
    H H7B 0.1277 0.7753 0.1558 0.058 Uiso calc R 1 1 . .
    C C6 0.3355(2) 0.7211(2) 0.11683(10) 0.0370(4) Uani d . 1 1 . .
    C C1 0.4198(3) 0.8292(2) 0.09625(11) 0.0451(5) Uani d . 1 1 . .
    H H1 0.4106 0.9094 0.1161 0.054 Uiso calc R 1 1 . .
    C C2 0.5174(3) 0.8180(3) 0.04622(12) 0.0553(6) Uani d . 1 1 . .
    H H2 0.5729 0.8907 0.0324 0.066 Uiso calc R 1 1 . .
    C C3 0.5322(3) 0.6990(3) 0.01694(11) 0.0621(7) Uani d . 1 1 . .
    H H3 0.5980 0.6912 -0.0165 0.074 Uiso calc R 1 1 . .
    N N3 -0.0373(2) 0.69410(14) 0.27825(7) 0.0313(3) Uani d . 1 1 . .
    H H -0.0016 0.7726 0.2742 0.038 Uiso calc R 1 1 . .
    C C17 -0.0341(4) 0.5731(3) 0.38565(11) 0.0583(7) Uani d . 1 1 . .
    H H17A 0.0536 0.6251 0.3986 0.087 Uiso calc R 1 1 . .
    H H17B 0.0031 0.4958 0.3653 0.087 Uiso calc R 1 1 . .
    H H17C -0.0952 0.5480 0.4203 0.087 Uiso calc R 1 1 . .
    C C8 0.3248(3) 0.5572(3) 0.23501(12) 0.0588(7) Uani d . 1 1 . .
    H H8A 0.2915 0.4778 0.2546 0.088 Uiso calc R 1 1 . .
    H H8B 0.3631 0.6179 0.2649 0.088 Uiso calc R 1 1 . .
    H H8C 0.4069 0.5375 0.2067 0.088 Uiso calc R 1 1 . .
    C C5 0.3510(3) 0.6022(2) 0.08697(10) 0.0448(5) Uani d . 1 1 . .
    H H5 0.2952 0.5292 0.1002 0.054 Uiso calc R 1 1 . .
    C C4 0.4499(3) 0.5922(3) 0.03725(11) 0.0578(6) Uani d . 1 1 . .
    H H4 0.4604 0.5120 0.0175 0.069 Uiso calc R 1 1 . .
    C C13 -0.2991(3) 0.3855(2) 0.14752(11) 0.0478(5) Uani d . 1 1 . .
    H H13 -0.2951 0.4233 0.1859 0.057 Uiso calc R 1 1 . .
    C C12 -0.4069(3) 0.2868(3) 0.13576(15) 0.0633(8) Uani d . 1 1 . .
    H H12 -0.4766 0.2604 0.1658 0.076 Uiso calc R 1 1 . .
loop_
    _atom_site_aniso_label
    _atom_site_aniso_U_11
    _atom_site_aniso_U_22
    _atom_site_aniso_U_33
    _atom_site_aniso_U_12
    _atom_site_aniso_U_13
    _atom_site_aniso_U_23
    S 0.0438(3) 0.0249(2) 0.0400(2) -0.0002(2) 0.0118(2) 0.00027(19)
    P 0.0334(2) 0.01673(19) 0.0325(2) -0.00014(17) 0.00382(18) -0.00090(16)
    O2 0.0683(12) 0.0342(8) 0.0568(9) 0.0053(8) 0.0255(9) -0.0081(7)
    O3 0.0429(8) 0.0435(9) 0.0780(12) -0.0137(8) 0.0150(8) -0.0002(8)
    O1 0.0544(8) 0.0169(6) 0.0414(7) -0.0007(6) 0.0042(7) -0.0001(5)
    N2 0.0398(9) 0.0332(9) 0.0393(8) 0.0046(7) -0.0017(7) -0.0013(7)
    N1 0.0336(8) 0.0301(8) 0.0433(9) 0.0012(7) 0.0082(7) -0.0015(7)
    C16 0.0598(15) 0.0479(13) 0.0715(17) 0.0193(12) -0.0217(14) -0.0054(13)
    C11 0.083(2) 0.0558(17) 0.088(2) -0.0198(16) -0.0378(19) 0.0022(16)
    C10 0.092(2) 0.0602(17) 0.0673(18) 0.0035(17) -0.0323(18) -0.0242(15)
    C9 0.0606(15) 0.0588(15) 0.0460(12) 0.0044(12) -0.0048(11) -0.0095(11)
    C14 0.0360(10) 0.0378(10) 0.0394(10) 0.0035(9) -0.0055(8) -0.0014(8)
    C15 0.0426(11) 0.0498(12) 0.0335(10) -0.0064(10) 0.0038(9) -0.0025(9)
    C7 0.0481(12) 0.0276(10) 0.0681(15) -0.0014(9) 0.0255(12) -0.0040(10)
    C6 0.0321(10) 0.0344(10) 0.0445(11) 0.0045(8) 0.0053(9) 0.0037(8)
    C1 0.0411(11) 0.0380(11) 0.0562(13) 0.0045(10) 0.0081(10) 0.0102(10)
    C2 0.0521(13) 0.0568(14) 0.0572(14) 0.0027(12) 0.0138(12) 0.0231(12)
    C3 0.0648(17) 0.0809(19) 0.0404(12) 0.0116(15) 0.0189(12) 0.0099(13)
    N3 0.0405(8) 0.0157(6) 0.0376(8) -0.0018(6) 0.0083(7) -0.0012(6)
    C17 0.090(2) 0.0473(13) 0.0379(11) 0.0056(14) -0.0010(12) 0.0081(10)
    C8 0.0402(12) 0.0805(19) 0.0558(14) 0.0078(13) -0.0026(11) -0.0025(13)
    C5 0.0418(11) 0.0420(12) 0.0505(12) 0.0027(10) 0.0077(10) -0.0021(9)
    C4 0.0680(16) 0.0596(16) 0.0456(12) 0.0113(13) 0.0119(11) -0.0092(12)
    C13 0.0491(12) 0.0486(13) 0.0456(12) -0.0100(10) -0.0059(9) 0.0022(10)
    C12 0.0523(15) 0.0623(17) 0.0751(18) -0.0195(13) -0.0145(13) 0.0149(14)
_geom_special_details
;
All s.u.'s (except the s.u. in the dihedral angle between two l.s. planes) are
estimated using the full covariance matrix. The cell s.u.'s are taken into
account individually in the estimation of s.u.'s in distances, angles and
torsion angles; correlations between s.u.'s in cell parameters are only used
when they are defined by crystal symmetry. An approximate (isotropic)
treatment of cell s.u.'s is used for estimating s.u.'s involving l.s. planes.
;
loop_
    _geom_bond_atom_site_label_1
    _geom_bond_atom_site_label_2
    _geom_bond_site_symmetry_2
    _geom_bond_distance
    _geom_bond_publ_flag
    S O3 . 1.4287(18) ?
    S O2 . 1.4317(16) ?
    S N3 . 1.6236(16) ?
    S C17 . 1.744(3) ?
    P O1 . 1.4794(13) ?
    P N2 . 1.6285(18) ?
    P N1 . 1.6326(17) ?
    P N3 . 1.6714(15) ?
    N2 C16 . 1.458(3) ?
    N2 C15 . 1.461(3) ?
    N1 C7 . 1.465(3) ?
    N1 C8 . 1.467(3) ?
    C16 H16A . 0.9600 ?
    C16 H16B . 0.9600 ?
    C16 H16C . 0.9600 ?
    C11 C12 . 1.368(5) ?
    C11 C10 . 1.367(5) ?
    C11 H11 . 0.9300 ?
    C10 C9 . 1.392(4) ?
    C10 H10 . 0.9300 ?
    C9 C14 . 1.387(3) ?
    C9 H9 . 0.9300 ?
    C14 C13 . 1.378(3) ?
    C14 C15 . 1.507(3) ?
    C15 H15A . 0.9700 ?
    C15 H15B . 0.9700 ?
    C7 C6 . 1.516(3) ?
    C7 H7A . 0.9700 ?
    C7 H7B . 0.9700 ?
    C6 C5 . 1.384(3) ?
    C6 C1 . 1.390(3) ?
    C1 C2 . 1.387(3) ?
    C1 H1 . 0.9300 ?
    C2 C3 . 1.378(4) ?
    C2 H2 . 0.9300 ?
    C3 C4 . 1.369(4) ?
    C3 H3 . 0.9300 ?
    N3 H . 0.8600 ?
    C17 H17A . 0.9600 ?
    C17 H17B . 0.9600 ?
    C17 H17C . 0.9600 ?
    C8 H8A . 0.9600 ?
    C8 H8B . 0.9600 ?
    C8 H8C . 0.9600 ?
    C5 C4 . 1.387(3) ?
    C5 H5 . 0.9300 ?
    C4 H4 . 0.9300 ?
    C13 C12 . 1.387(4) ?
    C13 H13 . 0.9300 ?
    C12 H12 . 0.9300 ?
loop_
    _geom_angle_atom_site_label_1
    _geom_angle_atom_site_label_2
    _geom_angle_atom_site_label_3
    _geom_angle_site_symmetry_1
    _geom_angle_site_symmetry_3
    _geom_angle
    _geom_angle_publ_flag
    O3 S O2 . . 118.53(12) ?
    O3 S N3 . . 109.61(10) ?
    O2 S N3 . . 106.39(9) ?
    O3 S C17 . . 107.61(13) ?
    O2 S C17 . . 109.08(12) ?
    N3 S C17 . . 104.79(12) ?
    O1 P N2 . . 117.02(9) ?
    O1 P N1 . . 110.51(9) ?
    N2 P N1 . . 106.20(9) ?
    O1 P N3 . . 108.94(8) ?
    N2 P N3 . . 104.84(9) ?
    N1 P N3 . . 108.98(8) ?
    C16 N2 C15 . . 115.69(19) ?
    C16 N2 P . . 126.49(17) ?
    C15 N2 P . . 117.76(15) ?
    C7 N1 C8 . . 115.7(2) ?
    C7 N1 P . . 120.48(14) ?
    C8 N1 P . . 118.83(16) ?
    N2 C16 H16A . . 109.5 ?
    N2 C16 H16B . . 109.5 ?
    H16A C16 H16B . . 109.5 ?
    N2 C16 H16C . . 109.5 ?
    H16A C16 H16C . . 109.5 ?
    H16B C16 H16C . . 109.5 ?
    C12 C11 C10 . . 120.5(3) ?
    C12 C11 H11 . . 119.8 ?
    C10 C11 H11 . . 119.8 ?
    C11 C10 C9 . . 119.6(3) ?
    C11 C10 H10 . . 120.2 ?
    C9 C10 H10 . . 120.2 ?
    C14 C9 C10 . . 120.6(3) ?
    C14 C9 H9 . . 119.7 ?
    C10 C9 H9 . . 119.7 ?
    C13 C14 C9 . . 118.5(2) ?
    C13 C14 C15 . . 122.87(19) ?
    C9 C14 C15 . . 118.6(2) ?
    N2 C15 C14 . . 115.23(18) ?
    N2 C15 H15A . . 108.5 ?
    C14 C15 H15A . . 108.5 ?
    N2 C15 H15B . . 108.5 ?
    C14 C15 H15B . . 108.5 ?
    H15A C15 H15B . . 107.5 ?
    N1 C7 C6 . . 113.73(16) ?
    N1 C7 H7A . . 108.8 ?
    C6 C7 H7A . . 108.8 ?
    N1 C7 H7B . . 108.8 ?
    C6 C7 H7B . . 108.8 ?
    H7A C7 H7B . . 107.7 ?
    C5 C6 C1 . . 119.2(2) ?
    C5 C6 C7 . . 121.98(19) ?
    C1 C6 C7 . . 118.82(19) ?
    C2 C1 C6 . . 120.3(2) ?
    C2 C1 H1 . . 119.8 ?
    C6 C1 H1 . . 119.8 ?
    C3 C2 C1 . . 120.0(2) ?
    C3 C2 H2 . . 120.0 ?
    C1 C2 H2 . . 120.0 ?
    C4 C3 C2 . . 119.8(2) ?
    C4 C3 H3 . . 120.1 ?
    C2 C3 H3 . . 120.1 ?
    S N3 P . . 125.05(9) ?
    S N3 H . . 117.5 ?
    P N3 H . . 117.5 ?
    S C17 H17A . . 109.5 ?
    S C17 H17B . . 109.5 ?
    H17A C17 H17B . . 109.5 ?
    S C17 H17C . . 109.5 ?
    H17A C17 H17C . . 109.5 ?
    H17B C17 H17C . . 109.5 ?
    N1 C8 H8A . . 109.5 ?
    N1 C8 H8B . . 109.5 ?
    H8A C8 H8B . . 109.5 ?
    N1 C8 H8C . . 109.5 ?
    H8A C8 H8C . . 109.5 ?
    H8B C8 H8C . . 109.5 ?
    C6 C5 C4 . . 119.9(2) ?
    C6 C5 H5 . . 120.1 ?
    C4 C5 H5 . . 120.1 ?
    C3 C4 C5 . . 120.8(2) ?
    C3 C4 H4 . . 119.6 ?
    C5 C4 H4 . . 119.6 ?
    C14 C13 C12 . . 120.8(2) ?
    C14 C13 H13 . . 119.6 ?
    C12 C13 H13 . . 119.6 ?
    C11 C12 C13 . . 119.9(3) ?
    C11 C12 H12 . . 120.0 ?
    C13 C12 H12 . . 120.0 ?
loop_
    _geom_torsion_atom_site_label_1
    _geom_torsion_atom_site_label_2
    _geom_torsion_atom_site_label_3
    _geom_torsion_atom_site_label_4
    _geom_torsion_site_symmetry_1
    _geom_torsion_site_symmetry_2
    _geom_torsion_site_symmetry_3
    _geom_torsion_site_symmetry_4
    _geom_torsion
    _geom_torsion_publ_flag
    O1 P N2 C16 . . . . 114.6(2) ?
    N1 P N2 C16 . . . . -121.5(2) ?
    N3 P N2 C16 . . . . -6.2(2) ?
    O1 P N2 C15 . . . . -62.24(18) ?
    N1 P N2 C15 . . . . 61.66(17) ?
    N3 P N2 C15 . . . . 176.96(15) ?
    O1 P N1 C7 . . . . 175.63(16) ?
    N2 P N1 C7 . . . . 47.76(19) ?
    N3 P N1 C7 . . . . -64.70(18) ?
    O1 P N1 C8 . . . . -30.5(2) ?
    N2 P N1 C8 . . . . -158.39(18) ?
    N3 P N1 C8 . . . . 89.15(19) ?
    C12 C11 C10 C9 . . . . -0.9(5) ?
    C11 C10 C9 C14 . . . . 2.4(5) ?
    C10 C9 C14 C13 . . . . -1.7(4) ?
    C10 C9 C14 C15 . . . . 177.4(2) ?
    C16 N2 C15 C14 . . . . -72.4(3) ?
    P N2 C15 C14 . . . . 104.8(2) ?
    C13 C14 C15 N2 . . . . -15.1(3) ?
    C9 C14 C15 N2 . . . . 165.9(2) ?
    C8 N1 C7 C6 . . . . 66.9(3) ?
    P N1 C7 C6 . . . . -138.44(18) ?
    N1 C7 C6 C5 . . . . 24.7(3) ?
    N1 C7 C6 C1 . . . . -157.2(2) ?
    C5 C6 C1 C2 . . . . 0.3(3) ?
    C7 C6 C1 C2 . . . . -177.8(2) ?
    C6 C1 C2 C3 . . . . -0.5(4) ?
    C1 C2 C3 C4 . . . . 0.3(4) ?
    O3 S N3 P . . . . -41.70(16) ?
    O2 S N3 P . . . . -170.99(13) ?
    C17 S N3 P . . . . 73.54(16) ?
    O1 P N3 S . . . . -25.84(16) ?
    N2 P N3 S . . . . 100.16(13) ?
    N1 P N3 S . . . . -146.48(13) ?
    C1 C6 C5 C4 . . . . 0.1(4) ?
    C7 C6 C5 C4 . . . . 178.2(2) ?
    C2 C3 C4 C5 . . . . 0.2(4) ?
    C6 C5 C4 C3 . . . . -0.4(4) ?
    C9 C14 C13 C12 . . . . -0.3(4) ?
    C15 C14 C13 C12 . . . . -179.4(2) ?
    C10 C11 C12 C13 . . . . -1.2(5) ?
    C14 C13 C12 C11 . . . . 1.8(4) ?
loop_
    _geom_hbond_atom_site_label_D
    _geom_hbond_atom_site_label_H
    _geom_hbond_atom_site_label_A
    _geom_hbond_site_symmetry_A
    _geom_hbond_distance_DH
    _geom_hbond_distance_HA
    _geom_hbond_distance_DA
    _geom_hbond_angle_DHA
    N3 H O1 3 0.86 1.91 2.7152(19) 155
data_global
_journal_date_recd_electronic     2011-03-23
_journal_date_accepted     2011-04-26
_journal_name_full     'Acta Crystallographica, Section E'
_journal_year     2011
_journal_volume     67
_journal_issue      6
_journal_page_first     o1285
_journal_page_last     o1285
_journal_paper_category     QO
_journal_coeditor_code     JJ2084
_publ_contact_author_name     'Mehrdad Pourayoubi'
_publ_contact_author_address
;
Department of Chemistry, Ferdowsi University of Mashhad, Mashhad 91779,
Iran
;
_publ_contact_author_email     mehrdad_pourayoubi@yahoo.com
_publ_contact_author_fax     '(+98)-511-8796416'
_publ_contact_author_phone     '(+98)-511-8795457'
_publ_section_title
;\
<i>N</i>,<i>N</i>'-Dibenzyl-<i>N</i>,<i>N</i>'-dimethyl-<i>N</i>''-\
(methylsulfonyl)phosphoric triamide
;
loop_
    _publ_author_name
    _publ_author_address
    'Pourayoubi, Mehrdad'
;
Department of Chemistry, Ferdowsi University of Mashhad, Mashhad 91779, Iran
;
    'Sadeghi Seraji, Sepideh'
;
Department of Chemistry, Ferdowsi University of Mashhad, Mashhad 91779, Iran
;
    'Bruno, Giuseppe'
;
Dipartimento di Chimica Inorganica, Vill. S. Agata, Salita Sperone 31,
Universit\`a di Messina, 98166 Messina, Italy
;
    'Amiri Rudbari, Hadi'
;
Dipartimento di Chimica Inorganica, Vill. S. Agata, Salita Sperone 31,
Universit\`a di Messina, 98166 Messina, Italy
;
