# Supplementary material for: N,N′-Dibenzyl-N,N′-dimethyl-N′′-(methyl­sulfon­yl)phospho­ric triamide
Source: Acta Crystallogr Sect E Struct Rep Online. 2011 May 7;67(Pt 6):o1285. doi: 10.1107/S1600536811015832 (PMC3120462; doi:10.1107/S1600536811015832)
Supplement: Supplementary file 2 [file e-67-o1285-Isup2.hkl]

#
# h,k,l, Fc-squared, Fo-squared, sigma(Fo-squared) and status flag
#
data_I
_shelx_title ' HADI1113_0m in P2(1)2(1)2(1)'
_shelx_refln_list_code          4
_shelx_F_calc_maximum      153.76
_exptl_crystal_F_000       808.00
_reflns_d_resolution_high  0.7829
 
loop_
 _symmetry_equiv_pos_as_xyz
 'x, y, z'
 'x+1/2, -y+1/2, -z'
 '-x, y+1/2, -z+1/2'
 '-x+1/2, -y, z+1/2'
 
_cell_length_a     8.5343
_cell_length_b    10.1800
_cell_length_c    22.0455
_cell_angle_alpha  90.000
_cell_angle_beta   90.000
_cell_angle_gamma  90.000
 
_shelx_F_squared_multiplier     1.000
 
loop_
 _refln_index_h
 _refln_index_k
 _refln_index_l
 _refln_F_squared_calc
 _refln_F_squared_meas
 _refln_F_squared_sigma
 _refln_observed_status
   2   0   0      203.44      142.72      3.03 o
   4   0   0     2076.60     1992.93      9.97 o
   6   0   0     2297.31     2234.63     28.40 o
   8   0   0        1.53        8.07      2.31 o
  10   0   0       56.01       49.36      5.77 o
   1   1   0     4273.61     3898.82     98.04 o
   2   1   0    21845.91    21849.36    157.33 o
   3   1   0        2.56        8.84      0.57 o
   4   1   0       32.86       12.52      0.84 o
   5   1   0       16.03       26.76      1.01 o
   6   1   0      510.58      602.56      3.96 o
   7   1   0      488.65      461.37      3.57 o
   8   1   0       78.85       81.60      2.33 o
   9   1   0      130.70      151.57      3.83 o
  10   1   0      139.41      150.49      4.90 o
   0   2   0     6064.41     7318.66     56.47 o
   1   2   0     8212.18     7820.03     83.62 o
   2   2   0     3048.98     3073.37     28.10 o
   3   2   0      799.02      860.67     13.80 o
   4   2   0      866.15      885.01      5.07 o
   5   2   0       41.83       75.82      1.69 o
   7   2   0      255.50      306.60      4.39 o
   8   2   0       15.40       21.10      1.82 o
   9   2   0       22.96       27.63      2.48 o
  10   2   0       84.48       98.53      4.44 o
   1   3   0     3332.19     3332.09     48.06 o
   2   3   0      284.03      348.04      2.86 o
   3   3   0      486.78      469.06      6.18 o
   4   3   0     1397.86     1557.71     22.58 o
   5   3   0       16.87       18.19      1.03 o
   6   3   0      672.74      602.39      9.30 o
   8   3   0        1.14        7.08      1.93 o
   9   3   0       56.99       60.62      2.97 o
  10   3   0       34.83       51.96      3.47 o
   0   4   0     1831.71     2320.16     16.93 o
   1   4   0      391.15      428.60      7.84 o
   2   4   0        0.02        2.12      0.59 o
   3   4   0     1340.98     1146.59      8.43 o
   4   4   0       36.63       28.17      2.02 o
   6   4   0      320.06      276.64      3.94 o
   7   4   0       15.28       15.77      2.96 o
   8   4   0       13.38       16.41      2.35 o
   9   4   0       35.34       41.56      2.58 o
  10   4   0       11.44       19.12      2.88 o
   1   5   0       29.65       31.02      0.92 o
   2   5   0        1.76       -0.04      0.73 o
   3   5   0     1381.55     1406.28     10.77 o
   4   5   0       36.98       21.38      1.40 o
   5   5   0      104.80      167.51      2.74 o
   7   5   0      172.59      162.50      4.03 o
   8   5   0       41.21       44.91      3.19 o
   9   5   0      223.29      228.88      5.38 o
  10   5   0       54.84       59.65      3.57 o
   0   6   0     3276.25     3914.34     35.22 o
   1   6   0      198.17      237.94      2.78 o
   2   6   0       13.67        4.04      0.85 o
   3   6   0      346.30      376.75      7.19 o
   4   6   0     1723.51     1628.62     13.83 o
   5   6   0      203.75      253.16      3.90 o
   6   6   0       56.39       51.43      2.77 o
   7   6   0       43.63       28.99      2.52 o
   8   6   0       10.39       10.52      2.47 o
   9   6   0        2.25       11.71      2.75 o
   1   7   0      212.57      245.43      3.13 o
   2   7   0      534.34      524.25     12.17 o
   3   7   0      177.64      169.04      2.55 o
   4   7   0       68.53       73.04      2.69 o
   5   7   0      282.82      255.20      4.45 o
   6   7   0      108.23      105.72      3.59 o
   7   7   0      134.94      150.43      4.69 o
   8   7   0       36.33       46.96      3.19 o
   9   7   0       65.29       64.60      3.88 o
   0   8   0     1443.65     1674.59     12.33 o
   1   8   0       25.72       28.38      1.43 o
   2   8   0     1093.85     1043.68     15.17 o
   3   8   0     2227.75     2177.83     28.12 o
   4   8   0      317.52      427.66     19.48 o
   5   8   0      314.31      333.34      6.23 o
   6   8   0      209.69      211.82      4.84 o
   7   8   0        0.65       14.39      3.42 o
   8   8   0       51.31       58.81      3.53 o
   1   9   0      710.33      792.19      7.58 o
   2   9   0        0.06        1.25      1.55 o
   3   9   0       22.20       21.96      2.28 o
   4   9   0       21.87       36.92     10.66 o
   5   9   0      266.56      251.87      5.85 o
   6   9   0       17.02       21.51      2.76 o
   7   9   0       45.01       39.48      3.28 o
   0  10   0      199.80      240.54      5.97 o
   1  10   0      865.24      971.25     12.12 o
   2  10   0       75.92       75.41      2.87 o
   3  10   0      160.19      139.89      3.82 o
   4  10   0      112.50      113.03      3.80 o
   5  10   0       58.42       57.80      3.21 o
   1  11   0      123.74      145.25      3.90 o
   2  11   0        3.25        0.94      2.21 o
   3  11   0       13.62       10.91      2.46 o
   4  11   0       33.76       32.70      2.88 o
   5  11   0       29.68       64.58      3.62 o
   0  12   0      302.66      353.79     10.27 o
   1  12   0       89.66      107.47      5.11 o
   2  12   0       77.14       85.88      4.52 o
   3  12   0        9.33        7.55      2.73 o
   4  12   0       10.72        8.36      2.90 o
   1   0   1    17455.33    15154.42    655.74 o
   2   0   1      138.05      114.53      2.08 o
   3   0   1     2183.32     2292.48      6.86 o
   4   0   1        7.27        8.99      0.91 o
   5   0   1     2064.01     2000.78     18.77 o
   6   0   1        2.41      264.14     56.78 o
   7   0   1      767.31      794.64      8.83 o
   8   0   1      198.77      203.07      3.13 o
   9   0   1       86.41       93.91      3.25 o
  10   0   1       34.43       30.16      3.61 o
 -10   1   1       92.84      115.11      4.54 o
  -9   1   1      157.14      174.03      4.09 o
  -8   1   1       19.50       19.75      1.81 o
  -7   1   1      208.36      241.77      6.17 o
  -6   1   1      704.53      708.11      9.65 o
  -5   1   1       72.74       67.08      1.42 o
  -4   1   1      340.96      325.53      2.29 o
  -3   1   1       32.51       54.12      1.11 o
  -2   1   1     5152.46     5225.83     29.81 o
  -1   1   1       21.68       15.15      0.37 o
   0   1   1       72.85       53.76      5.57 o
   1   1   1       26.86       16.25      0.89 o
   2   1   1     5163.22     5144.76     52.87 o
   3   1   1       35.45       54.15      1.00 o
   4   1   1      326.57      303.55      3.08 o
   5   1   1       75.90       71.07      1.80 o
   6   1   1      700.50      710.08      7.92 o
   7   1   1      208.50      235.42      6.05 o
   8   1   1       19.39       18.80      1.69 o
   9   1   1      157.33      176.97      4.01 o
  10   1   1       95.92      108.39      4.79 o
 -10   2   1       13.49       17.20      2.93 o
  -9   2   1       75.82       78.70      3.11 o
  -8   2   1      139.33      135.31      2.95 o
  -7   2   1      399.15      398.05      4.93 o
  -6   2   1      680.39      662.26      8.24 o
  -5   2   1      179.85      260.71     17.54 o
  -4   2   1        2.93        0.67      0.95 o
  -3   2   1     5232.32     5280.18     29.12 o
  -2   2   1     4913.50     4930.56     29.75 o
  -1   2   1     8144.31     8367.45     83.96 o
   0   2   1    23641.52    24197.16    520.19 o
   1   2   1     8129.62     8488.81     64.49 o
   2   2   1     4955.90     4882.30     55.63 o
   3   2   1     5186.86     5245.12     33.93 o
   4   2   1        2.56        1.06      0.81 o
   5   2   1      170.61      249.14     15.50 o
   6   2   1      697.33      673.87      7.49 o
   7   2   1      397.37      392.89      4.75 o
   8   2   1      136.76      130.61      3.22 o
   9   2   1       76.22       76.72      3.14 o
  10   2   1       13.29       19.95      3.20 o
 -10   3   1       38.44       41.57      3.55 o
  -9   3   1       75.86       76.98      2.96 o
  -8   3   1      329.75      313.21      4.79 o
  -7   3   1     1045.65      962.14      8.08 o
  -6   3   1      231.49      311.50      6.14 o
  -5   3   1       37.13       38.81      3.11 o
  -4   3   1      788.99      928.59     18.91 o
  -3   3   1      448.61      450.48      5.95 o
  -2   3   1     1499.96     1473.53     11.79 o
  -1   3   1      299.01      310.82      4.27 o
   0   3   1      255.47      263.75      1.91 o
   1   3   1      290.41      299.87      3.13 o
   2   3   1     1454.15     1440.47     11.58 o
   3   3   1      432.02      440.30      4.65 o
   4   3   1      770.13      890.99     14.63 o
   5   3   1       34.77       43.44      2.62 o
   6   3   1      227.71      307.66      6.86 o
   7   3   1     1036.75      959.26      8.69 o
   8   3   1      330.69      317.65      4.79 o
   9   3   1       73.75       78.13      3.32 o
  10   3   1       38.88       40.40      3.25 o
 -10   4   1      127.44      136.83      4.67 o
  -9   4   1       14.58       14.43      2.23 o
  -8   4   1       68.49       58.66      2.53 o
  -7   4   1      287.13      265.41      4.27 o
  -6   4   1       50.34       99.72      3.41 o
  -5   4   1      308.18      304.43      5.42 o
  -4   4   1      297.32      270.84      4.62 o
  -3   4   1       75.33      101.12      3.30 o
  -2   4   1      968.69     1018.27     10.27 o
  -1   4   1     1223.80     1389.44     17.86 o
   0   4   1      510.35      556.41      3.60 o
   1   4   1     1183.75     1279.71     18.10 o
   2   4   1      926.35      963.17      6.98 o
   3   4   1       76.10       93.74      2.14 o
   4   4   1      292.47      268.59      2.93 o
   5   4   1      298.35      301.31      6.71 o
   6   4   1       49.49       98.39      2.42 o
   7   4   1      283.47      271.01      4.30 o
   8   4   1       70.52       61.90      3.17 o
   9   4   1       14.91       16.17      2.22 o
  10   4   1      126.14      138.69      4.56 o
 -10   5   1       92.72       97.29      4.08 o
  -9   5   1      107.28      113.80      3.64 o
  -8   5   1      187.56      176.01      4.56 o
  -7   5   1       72.83       73.41      3.23 o
  -6   5   1      475.97      433.66      6.07 o
  -5   5   1      446.13      434.00      4.04 o
  -4   5   1       89.06       99.09      2.00 o
  -3   5   1      264.92      261.12      4.09 o
  -2   5   1      253.60      204.26      3.27 o
  -1   5   1      630.37      660.04     14.77 o
   0   5   1        0.83        3.38      0.62 o
   1   5   1      638.98      706.31      7.97 o
   2   5   1      246.58      192.27      2.84 o
   3   5   1      268.38      272.45      5.75 o
   4   5   1       85.86       99.95      2.12 o
   5   5   1      446.45      445.19      4.72 o
   6   5   1      468.29      417.91      5.31 o
   7   5   1       74.21       81.05      3.38 o
   8   5   1      187.11      172.39      4.55 o
   9   5   1      106.32      110.06      4.40 o
  10   5   1       92.50       94.74      4.06 o
  -9   6   1      207.53      214.93      4.61 o
  -8   6   1       93.35       88.22      3.70 o
  -7   6   1        4.88        6.63      2.13 o
  -6   6   1      106.75      105.99      3.52 o
  -5   6   1      345.31      370.75      9.80 o
  -4   6   1      180.36      219.56     23.55 o
  -3   6   1     2823.61     2695.38     21.93 o
  -2   6   1      287.96      283.53      5.48 o
  -1   6   1      544.98      564.52     10.55 o
   0   6   1      204.31      287.85      2.67 o
   1   6   1      550.95      592.77      6.06 o
   2   6   1      282.00      282.13      5.55 o
   3   6   1     2816.35     2708.49     24.04 o
   4   6   1      178.32      205.64     10.91 o
   5   6   1      347.26      382.43      8.21 o
   6   6   1      109.46      106.23      3.58 o
   7   6   1        4.79        2.97      2.08 o
   8   6   1       92.86       88.81      3.87 o
   9   6   1      206.47      215.00      5.38 o
  -9   7   1      134.69      142.14      4.96 o
  -8   7   1       47.51       57.55      3.31 o
  -7   7   1      252.14      247.70      5.03 o
  -6   7   1       87.41      103.67      6.25 o
  -5   7   1       46.28       74.64      3.06 o
  -4   7   1      164.75      174.35      3.27 o
  -3   7   1      131.24      126.75      2.74 o
  -2   7   1      140.38      128.98      5.47 o
  -1   7   1     1109.06     1210.95     24.18 o
   0   7   1        7.32        4.54      0.81 o
   1   7   1     1092.01     1222.82     13.25 o
   2   7   1      143.58      142.72      2.15 o
   3   7   1      127.53      125.16      2.74 o
   4   7   1      164.00      175.56      3.38 o
   5   7   1       43.39       60.32      3.65 o
   6   7   1       86.29      129.43      6.60 o
   7   7   1      248.51      245.40      5.09 o
   8   7   1       45.52       58.90      3.41 o
   9   7   1      137.41      142.88      5.03 o
  -8   8   1      131.23      130.41      4.56 o
  -7   8   1      223.40      203.97      4.93 o
  -6   8   1       24.72       54.92      2.98 o
  -5   8   1      272.83      306.50      5.68 o
  -4   8   1     1309.40     1256.01     16.12 o
  -3   8   1      308.14      300.57      6.35 o
  -2   8   1      809.01      800.07     13.88 o
  -1   8   1      714.31      722.74     14.98 o
   0   8   1      611.16      709.57      4.83 o
   1   8   1      730.25      764.47      7.18 o
   2   8   1      810.91      822.49     10.45 o
   3   8   1      311.07      319.79     12.17 o
   4   8   1     1297.27     1248.70     18.68 o
   5   8   1      269.19      289.22      5.92 o
   6   8   1       24.50       51.37      3.33 o
   7   8   1      225.73      211.83      5.06 o
   8   8   1      130.27      125.12      4.58 o
  -7   9   1       33.70       34.03      3.11 o
  -6   9   1       19.54       22.36      2.75 o
  -5   9   1        6.21       37.59      3.98 o
  -4   9   1      402.94      369.96      6.78 o
  -3   9   1      260.12      255.75      4.23 o
  -2   9   1      335.05      330.56      4.64 o
  -1   9   1       87.71       98.69      2.69 o
   0   9   1       18.89       24.10      1.66 o
   1   9   1       83.89       95.38      2.42 o
   2   9   1      339.46      337.16      4.84 o
   3   9   1      254.62      245.34      4.18 o
   4   9   1      403.27      388.74      7.11 o
   5   9   1        6.31       16.02      3.88 o
   6   9   1       17.77       26.51      2.84 o
   7   9   1       34.25       35.48      3.24 o
  -6  10   1      271.05      254.21      5.36 o
  -5  10   1       10.16       22.75      2.37 o
  -4  10   1      125.62      111.77      4.17 o
  -3  10   1      207.85      189.97      4.30 o
  -2  10   1      220.96      234.71      4.17 o
  -1  10   1       30.36       34.48      2.19 o
   0  10   1      637.31      718.36      6.16 o
   1  10   1       31.06       35.23      2.07 o
   2  10   1      222.16      229.47      4.37 o
   3  10   1      203.82      185.20      4.26 o
   4  10   1      124.49      105.22      3.45 o
   5  10   1        9.16       20.39      2.96 o
   6  10   1      272.26      251.95      6.25 o
  -5  11   1      224.25      216.85      5.34 o
  -4  11   1       43.83       45.57      3.16 o
  -3  11   1       18.81       15.43      2.57 o
  -2  11   1        9.30        9.69      2.40 o
  -1  11   1       32.19       35.31      2.79 o
   0  11   1      121.56      124.05      3.69 o
   1  11   1       31.67       38.83      2.67 o
   2  11   1        9.22        8.54      2.25 o
   3  11   1       19.83       16.53      2.57 o
   4  11   1       44.33       44.24      3.10 o
   5  11   1      224.28      216.38      7.20 o
  -4  12   1       12.24        9.68      3.19 o
  -3  12   1        3.86        1.36      2.57 o
  -2  12   1       53.11       57.85      4.04 o
  -1  12   1      159.55      183.37      5.68 o
   0  12   1       39.83       40.94      3.08 o
   1  12   1      155.32      173.43      5.53 o
   2  12   1       55.59       62.07      4.10 o
   3  12   1        4.00        2.57      2.78 o
   4  12   1       11.97       11.61      2.80 o
   1   0   2     2894.78     2790.42     44.15 o
   2   0   2      135.76      124.98      1.68 o
   3   0   2       48.57       45.60      1.05 o
   4   0   2     1802.69     1742.24     10.59 o
   5   0   2     1144.82     1262.60     22.53 o
   6   0   2     1022.55      974.21      5.44 o
   7   0   2      548.63      544.18     12.46 o
   8   0   2      224.55      225.45      3.23 o
   9   0   2      370.49      342.80      6.25 o
  10   0   2       27.79       38.86      3.61 o
 -10   1   2       87.49      107.09      4.28 o
  -9   1   2      339.53      328.22      5.97 o
  -8   1   2      130.74      122.68      2.86 o
  -7   1   2      919.21      875.16      7.02 o
  -5   1   2      110.39      118.11      1.68 o
  -4   1   2       59.91       98.26      2.39 o
  -3   1   2      809.46      759.65      3.89 o
  -2   1   2      893.81      925.30      5.86 o
  -1   1   2     1391.61     1444.51     12.97 o
   0   1   2     5124.03     4315.13    219.50 o
   1   1   2     1375.37     1411.94     18.69 o
   2   1   2      918.10      934.85     10.97 o
   3   1   2      797.41      733.31      5.35 o
   4   1   2       65.45      108.07      3.10 o
   5   1   2      118.32      127.56      1.66 o
   6   1   2       15.82      129.06     15.81 o
   7   1   2      917.89      880.70      6.33 o
   8   1   2      131.78      120.19      2.83 o
   9   1   2      334.50      328.50      5.87 o
  10   1   2       89.56      104.06      4.75 o
 -10   2   2       74.09       79.34      3.97 o
  -9   2   2       11.01       11.54      2.17 o
  -8   2   2      225.08      217.90      3.46 o
  -7   2   2      196.33      224.35      5.65 o
  -6   2   2      351.79      407.95      7.62 o
  -5   2   2     1042.92     1034.14     10.50 o
  -4   2   2      529.61      570.67     11.28 o
  -3   2   2       38.66       41.30      1.14 o
  -2   2   2     1255.82     1263.92      8.70 o
  -1   2   2     6518.48     6393.89     57.25 o
   0   2   2     3254.16     3642.17     69.21 o
   1   2   2     6520.79     6525.48     53.48 o
   2   2   2     1210.34     1170.83     20.32 o
   3   2   2       37.93       39.49      1.01 o
   4   2   2      540.00      569.85      8.91 o
   5   2   2     1035.81      986.11     11.44 o
   6   2   2      359.67      407.30      8.14 o
   7   2   2      203.56      232.91      4.10 o
   8   2   2      224.13      216.78      3.64 o
   9   2   2       10.27       12.17      2.17 o
  10   2   2       73.34       77.71      3.93 o
 -10   3   2      143.96      161.67      5.44 o
  -9   3   2       67.80       71.33      2.87 o
  -8   3   2      168.01      164.05      3.41 o
  -7   3   2       38.88       75.16      7.05 o
  -6   3   2      477.87      469.39      5.62 o
  -5   3   2      167.29      184.37      4.32 o
  -4   3   2     1032.90     1072.98     19.30 o
  -3   3   2      424.23      429.66      6.24 o
  -2   3   2     1537.09     1724.37     10.74 o
  -1   3   2      403.03      355.36      6.42 o
   0   3   2       97.10       61.69      1.21 o
   1   3   2      413.82      374.29      3.00 o
   2   3   2     1545.27     1735.81     12.97 o
   3   3   2      432.12      437.93      4.70 o
   4   3   2     1050.72     1051.51     20.48 o
   5   3   2      172.70      195.49      2.31 o
   6   3   2      464.27      462.82      3.96 o
   7   3   2       39.06       64.45      3.33 o
   8   3   2      166.45      156.67      3.71 o
   9   3   2       68.89       69.22      3.16 o
  10   3   2      145.73      163.54      4.73 o
 -10   4   2       18.21       19.29      3.30 o
  -9   4   2       78.78       82.01      3.33 o
  -8   4   2        3.86        4.61      1.75 o
  -7   4   2       23.54       24.74      2.33 o
  -6   4   2      367.98      360.34      5.73 o
  -5   4   2       37.06       78.17      3.17 o
  -4   4   2       71.73       92.85      5.99 o
  -3   4   2      988.81      992.77     10.50 o
  -2   4   2      621.42      601.36      6.07 o
  -1   4   2      109.79      129.63      3.04 o
   0   4   2      699.22      838.88     16.96 o
   1   4   2      119.22      133.08      3.13 o
   2   4   2      633.13      605.94      7.48 o
   3   4   2     1020.62     1022.05     10.19 o
   4   4   2       69.17       88.55      4.62 o
   5   4   2       36.98       87.40      3.90 o
   6   4   2      365.85      361.51      4.67 o
   7   4   2       22.89       20.88      2.21 o
   8   4   2        3.56        7.13      2.15 o
   9   4   2       78.88       80.75      3.78 o
  10   4   2       18.48       21.77      2.84 o
 -10   5   2       41.20       42.25      3.52 o
  -9   5   2       73.82       77.38      3.28 o
  -8   5   2       35.79       44.14      2.45 o
  -7   5   2      267.52      244.18      4.32 o
  -6   5   2      156.64      222.44      9.48 o
  -5   5   2       69.36      113.95      6.49 o
  -4   5   2      154.63      172.49      2.91 o
  -3   5   2      127.89      107.27      2.08 o
  -2   5   2      829.56      815.87     14.90 o
  -1   5   2      948.53     1041.91     17.79 o
   0   5   2      495.46      526.57     10.63 o
   1   5   2      953.21      983.65     18.34 o
   2   5   2      819.33      805.94     13.05 o
   3   5   2      128.84      106.99      2.06 o
   4   5   2      152.43      173.65      2.45 o
   5   5   2       68.00      103.58      7.21 o
   6   5   2      158.64      233.43      6.86 o
   7   5   2      258.55      230.72      4.54 o
   8   5   2       35.25       44.51      3.02 o
   9   5   2       76.38       75.58      4.15 o
  10   5   2       40.13       36.09      3.41 o
  -9   6   2       15.09       16.60      2.34 o
  -8   6   2      113.26      112.69      3.97 o
  -7   6   2       12.32       12.16      2.35 o
  -6   6   2       86.11       90.68      3.29 o
  -5   6   2      712.42      696.92      7.75 o
  -4   6   2     1722.46     1679.61     19.27 o
  -3   6   2      416.20      436.42      8.43 o
  -2   6   2      704.48      629.00     16.17 o
  -1   6   2      390.23      431.52      7.16 o
   0   6   2      759.07      781.09      8.35 o
   1   6   2      374.87      415.32      4.60 o
   2   6   2      715.65      670.54      4.87 o
   3   6   2      419.24      443.96      9.14 o
   4   6   2     1705.03     1676.35     20.88 o
   5   6   2      726.93      704.00      7.86 o
   6   6   2       87.17      104.23      4.12 o
   7   6   2       11.97       17.02      3.12 o
   8   6   2      113.20      109.71      4.29 o
   9   6   2       14.34       14.09      3.12 o
  -9   7   2       54.93       61.19      3.41 o
  -8   7   2      182.40      173.42      4.60 o
  -7   7   2      101.17      110.43      3.88 o
  -6   7   2      452.78      395.82      6.27 o
  -5   7   2       97.62      106.53      8.54 o
  -4   7   2      114.91      101.56      3.11 o
  -3   7   2      452.90      415.18      6.20 o
  -2   7   2      678.44      672.20     15.65 o
  -1   7   2      811.71      823.75     11.66 o
   0   7   2     1260.73     1502.41     12.05 o
   1   7   2      801.57      823.44      9.72 o
   2   7   2      669.63      651.33     11.62 o
   3   7   2      453.66      418.47      4.91 o
   4   7   2      115.04      104.62      3.03 o
   5   7   2       96.81      141.46      7.31 o
   6   7   2      444.92      418.81      9.19 o
   7   7   2      106.64      108.58      4.17 o
   8   7   2      179.00      175.62      4.70 o
   9   7   2       52.59       51.63      3.95 o
  -8   8   2       56.83       59.43      3.57 o
  -7   8   2       27.74       36.01      2.90 o
  -6   8   2      216.82      215.67      5.13 o
  -5   8   2      189.34      227.27      5.62 o
  -4   8   2      634.59      659.73     15.49 o
  -3   8   2     1169.79     1142.65     15.27 o
  -2   8   2     1264.94     1220.35     21.18 o
  -1   8   2     1196.27     1278.22     14.61 o
   0   8   2      649.64      757.56      6.29 o
   1   8   2     1204.67     1290.19     12.25 o
   2   8   2     1263.75     1198.13     12.99 o
   3   8   2     1157.41     1139.02     17.76 o
   4   8   2      633.14      645.91     14.78 o
   5   8   2      186.18      226.03      5.79 o
   6   8   2      215.20      224.17      4.78 o
   7   8   2       28.15       31.88      3.18 o
   8   8   2       57.57       56.65      3.53 o
  -7   9   2       34.35       29.04      2.71 o
  -6   9   2      117.17      111.21      3.69 o
  -5   9   2       33.03       35.82      2.39 o
  -4   9   2      180.14      189.75      7.13 o
  -3   9   2       72.28       65.84      2.75 o
  -2   9   2      131.81      137.94      3.34 o
  -1   9   2      102.49      109.26      2.80 o
   0   9   2     2499.25     2804.77     23.36 o
   1   9   2       96.50      100.87      2.51 o
   2   9   2      134.03      139.95      2.82 o
   3   9   2       74.25       66.52      3.14 o
   4   9   2      181.94      181.32      8.34 o
   5   9   2       34.16       35.33      2.94 o
   6   9   2      114.95      111.68      4.33 o
   7   9   2       34.33       32.69      3.16 o
  -6  10   2        7.77       36.43      5.06 o
  -5  10   2       82.20       78.66      3.56 o
  -4  10   2       63.12       65.08      3.13 o
  -3  10   2      197.17      180.90      4.30 o
  -2  10   2      617.70      605.77      9.38 o
  -1  10   2      278.61      312.74      5.04 o
   0  10   2       14.03       17.40      2.16 o
   1  10   2      281.21      316.61      5.12 o
   2  10   2      607.01      599.21     10.59 o
   3  10   2      198.90      182.33      4.53 o
   4  10   2       63.15       68.97      3.69 o
   5  10   2       79.60       77.89      4.18 o
   6  10   2        8.45       31.91      5.08 o
  -5  11   2       27.06       50.42      3.64 o
  -4  11   2      137.13      136.04      4.57 o
  -3  11   2      161.41      150.14      4.85 o
  -2  11   2       90.91       94.71      3.82 o
  -1  11   2      175.73      200.32      4.90 o
   0  11   2      165.27      186.48      4.40 o
   1  11   2      173.63      205.05      4.19 o
   2  11   2       93.15       97.66      4.00 o
   3  11   2      159.66      146.10      4.41 o
   4  11   2      140.30      128.27      4.36 o
   5  11   2       28.72       42.17      6.15 o
  -4  12   2       20.23       20.26      3.30 o
  -3  12   2       61.77       63.17      3.93 o
  -2  12   2       49.60       51.13      3.98 o
  -1  12   2      199.83      224.89      6.42 o
   0  12   2      123.77      139.31      4.47 o
   1  12   2      204.52      231.77      6.19 o
   2  12   2       47.07       47.20      3.85 o
   3  12   2       62.15       63.02      4.13 o
   4  12   2       19.94       15.60      2.87 o
   1   0   3    18998.60    18774.13    164.27 o
   2   0   3     2136.68     1919.93     21.04 o
   3   0   3     6040.78     5982.71     22.63 o
   4   0   3      822.01      886.08      8.24 o
   5   0   3      433.06      448.37     17.35 o
   6   0   3        8.38       10.14     24.28 o
   7   0   3      625.86      620.74      6.52 o
   8   0   3      404.41      380.37      3.84 o
   9   0   3       39.68       36.84      2.89 o
  10   0   3        3.58        2.13      2.56 o
 -10   1   3      131.32      158.56      4.89 o
  -9   1   3      137.55      146.13      4.25 o
  -8   1   3       54.31       59.77      2.17 o
  -7   1   3      215.71      243.08      6.46 o
  -6   1   3      755.60      732.25      3.95 o
  -5   1   3       30.60       35.89      1.80 o
  -4   1   3      280.00      249.32      2.23 o
  -3   1   3      935.29      951.79      5.92 o
  -2   1   3     4564.45     4582.66     20.03 o
  -1   1   3     3016.71     3066.20     40.06 o
   0   1   3     1364.28     1335.05     27.59 o
   1   1   3     3020.15     3078.53     37.74 o
   2   1   3     4612.39     4618.66     25.71 o
   3   1   3      966.80      993.64      4.49 o
   4   1   3      283.81      255.01      1.78 o
   5   1   3       31.72       33.84      2.16 o
   6   1   3      749.13      722.04      4.35 o
   7   1   3      214.08      240.02      5.55 o
   8   1   3       53.24       60.63      2.27 o
   9   1   3      137.22      145.66      3.63 o
  10   1   3      132.97      154.96      5.35 o
 -10   2   3      130.61      127.84      4.67 o
  -9   2   3      155.66      156.40      3.89 o
  -8   2   3       35.43       42.16      2.48 o
  -7   2   3      682.85      638.02      5.73 o
  -6   2   3      227.57      274.18      3.29 o
  -5   2   3      552.42      658.41      8.18 o
  -4   2   3     1024.81     1001.57      8.62 o
  -3   2   3      965.49     1093.37      7.64 o
  -2   2   3     1293.34     1330.51      9.19 o
  -1   2   3     5210.08     5059.98     69.40 o
   0   2   3     5385.16     5321.33    102.00 o
   1   2   3     5313.55     5222.61     43.08 o
   2   2   3     1338.74     1402.01     10.14 o
   3   2   3      942.58     1041.80     13.11 o
   4   2   3     1027.13      996.86      5.00 o
   5   2   3      561.54      684.12      6.24 o
   6   2   3      227.87      267.53      3.42 o
   7   2   3      681.64      645.98      4.47 o
   8   2   3       34.49       45.30      2.63 o
   9   2   3      152.11      152.40      3.77 o
  10   2   3      131.28      133.57      4.48 o
 -10   3   3       44.09       45.54      3.82 o
  -9   3   3       69.48       67.59      2.90 o
  -8   3   3       25.29       27.69      2.07 o
  -7   3   3      390.05      384.95      4.38 o
  -6   3   3      172.60      222.00      6.28 o
  -5   3   3      110.79      124.99      2.66 o
  -4   3   3     1005.31     1204.63     16.17 o
  -3   3   3     1687.99     1674.59      9.09 o
  -2   3   3     4803.81     5031.26     39.30 o
  -1   3   3      734.14      712.01     10.00 o
   0   3   3       18.77       27.50      0.62 o
   1   3   3      731.95      736.52      5.96 o
   2   3   3     4814.72     5068.89     28.74 o
   3   3   3     1735.50     1632.08     37.63 o
   4   3   3     1018.98     1114.03     31.68 o
   5   3   3      109.38      157.31     11.20 o
   6   3   3      173.73      232.19      3.28 o
   7   3   3      389.62      384.14      4.60 o
   8   3   3       24.55       21.92      2.31 o
   9   3   3       68.47       67.58      3.04 o
  10   3   3       43.98       43.31      3.12 o
 -10   4   3       33.06       43.52      3.63 o
  -9   4   3       25.00       26.31      2.55 o
  -8   4   3      218.12      195.70      3.63 o
  -7   4   3       21.58       22.75      1.99 o
  -6   4   3      307.52      317.78      7.03 o
  -5   4   3      502.22      497.61      5.24 o
  -4   4   3      570.29      600.07     13.99 o
  -3   4   3     2399.86     2448.41     14.65 o
  -2   4   3     1646.47     1832.40     18.07 o
  -1   4   3      281.13      290.14      5.89 o
   0   4   3      524.12      605.44     12.91 o
   1   4   3      261.94      278.38      2.58 o
   2   4   3     1696.84     1874.82     23.74 o
   3   4   3     2423.01     2451.10     15.16 o
   4   4   3      554.77      599.30      9.24 o
   5   4   3      502.05      489.16      6.11 o
   6   4   3      315.70      325.18      7.32 o
   7   4   3       20.90       27.13      2.36 o
   8   4   3      222.34      202.11      4.33 o
   9   4   3       25.71       25.10      3.08 o
  10   4   3       32.19       39.01      3.09 o
  -9   5   3        5.42        7.33      2.21 o
  -8   5   3       98.88       95.92      3.14 o
  -7   5   3      135.37      158.30      4.81 o
  -6   5   3      861.81      766.42     10.85 o
  -5   5   3       91.81      102.09      3.89 o
  -4   5   3      135.38      158.27      5.04 o
  -3   5   3      111.26       95.01      2.17 o
  -2   5   3      896.51      904.48     19.71 o
  -1   5   3     1244.32     1340.55     27.07 o
   0   5   3     1413.58     1469.52     22.42 o
   1   5   3     1242.56     1346.96     21.50 o
   2   5   3      899.59      921.42      9.83 o
   3   5   3      109.14       84.23      1.95 o
   4   5   3      135.52      152.84      5.41 o
   5   5   3       95.70      107.11      3.73 o
   6   5   3      850.17      772.70      8.47 o
   7   5   3      134.18      162.39      4.20 o
   8   5   3       98.63       99.62      3.92 o
   9   5   3        5.14        5.03      2.64 o
  -9   6   3       36.93       40.96      2.91 o
  -8   6   3       20.48       20.61      2.15 o
  -7   6   3      299.37      262.17      4.23 o
  -6   6   3      242.91      242.17      4.62 o
  -5   6   3      177.19      229.31      5.59 o
  -4   6   3      674.54      725.09     16.48 o
  -3   6   3      754.37      704.83      7.48 o
  -2   6   3      764.73      753.58     14.27 o
  -1   6   3      683.69      660.27     11.51 o
   0   6   3      126.24      131.67      2.24 o
   1   6   3      692.50      634.25     13.44 o
   2   6   3      758.21      769.83      5.73 o
   3   6   3      732.74      702.10      8.22 o
   4   6   3      679.87      726.16     24.07 o
   5   6   3      173.48      221.58      6.49 o
   6   6   3      242.61      252.95      4.80 o
   7   6   3      301.29      266.25      5.14 o
   8   6   3       20.42       21.24      2.80 o
   9   6   3       35.54       34.93      3.54 o
  -9   7   3       25.84       28.08      2.69 o
  -8   7   3       56.27       59.71      3.03 o
  -7   7   3       20.16       24.21      2.51 o
  -6   7   3      329.39      348.21      6.24 o
  -5   7   3      537.45      485.49      8.49 o
  -4   7   3      186.49      188.82      3.10 o
  -3   7   3      245.64      234.65      4.61 o
  -2   7   3       41.98       38.64      1.59 o
  -1   7   3      339.49      377.89      6.50 o
   0   7   3     1959.55     2195.11     27.70 o
   1   7   3      348.80      383.11      4.87 o
   2   7   3       41.33       39.62      1.50 o
   3   7   3      244.56      242.69      4.16 o
   4   7   3      184.31      185.52      3.86 o
   5   7   3      538.58      500.50      9.27 o
   6   7   3      328.96      326.23      5.72 o
   7   7   3       18.43       19.84      2.66 o
   8   7   3       55.88       58.62      3.42 o
   9   7   3       26.63       28.20      3.43 o
  -8   8   3      109.20      110.60      3.64 o
  -7   8   3       53.41       62.41      2.83 o
  -6   8   3      212.14      210.50      4.59 o
  -5   8   3      442.21      444.13      7.51 o
  -4   8   3      566.71      567.36      9.76 o
  -3   8   3     1057.90     1010.68     11.08 o
  -2   8   3      314.13      308.96      6.56 o
  -1   8   3      470.51      517.14      8.45 o
   0   8   3      590.02      614.73      7.09 o
   1   8   3      484.05      524.32      6.63 o
   2   8   3      315.21      305.31      4.72 o
   3   8   3     1063.74     1012.31     10.91 o
   4   8   3      555.84      561.84      9.50 o
   5   8   3      443.74      458.40      5.70 o
   6   8   3      216.72      209.26      5.09 o
   7   8   3       54.12       63.23      3.68 o
   8   8   3      107.94      106.89      5.04 o
  -7   9   3       64.91       66.26      3.06 o
  -6   9   3       40.18       40.17      2.49 o
  -5   9   3       41.09       45.07      2.63 o
  -4   9   3        8.28       13.40      2.53 o
  -3   9   3      356.37      340.24      5.35 o
  -2   9   3       98.80      103.91      2.95 o
  -1   9   3      366.24      378.09      5.73 o
   0   9   3      224.70      228.02      4.58 o
   1   9   3      362.84      377.14      5.30 o
   2   9   3       95.79       95.10      2.46 o
   3   9   3      360.24      350.75      5.40 o
   4   9   3        8.99       12.39      2.46 o
   5   9   3       39.33       41.16      3.04 o
   6   9   3       41.26       43.03      3.11 o
   7   9   3       66.07       60.39      4.33 o
  -6  10   3       90.79       80.95      3.86 o
  -5  10   3       37.40       48.64      2.86 o
  -4  10   3      141.10      134.08      3.97 o
  -3  10   3       38.06       41.60      2.81 o
  -2  10   3      396.91      393.60      7.49 o
  -1  10   3      344.78      370.22      7.86 o
   0  10   3      466.13      524.30      7.00 o
   1  10   3      347.89      366.37      6.43 o
   2  10   3      403.20      399.39      7.45 o
   3  10   3       36.38       36.76      2.58 o
   4  10   3      141.86      135.58      4.71 o
   5  10   3       36.65       45.16      3.59 o
   6  10   3       91.49       88.01      4.64 o
  -5  11   3        8.56       10.64      2.47 o
  -4  11   3      174.88      179.31      4.94 o
  -3  11   3       96.45       98.41      4.40 o
  -2  11   3       95.13       97.79      4.03 o
  -1  11   3        8.86        8.45      2.43 o
   0  11   3      131.65      155.09      3.98 o
   1  11   3        8.55       11.52      2.26 o
   2  11   3       96.69       97.21      3.98 o
   3  11   3       98.50      101.47      3.97 o
   4  11   3      178.66      177.76      7.66 o
   5  11   3        8.75       10.36      3.20 o
  -4  12   3       14.31       16.88      3.26 o
  -3  12   3       83.79       74.00      4.17 o
  -2  12   3      175.97      177.09      7.17 o
  -1  12   3       90.04      107.73      4.85 o
   0  12   3       36.44       45.86      3.70 o
   1  12   3       88.29      103.73      4.48 o
   2  12   3      182.96      181.96      5.80 o
   3  12   3       82.85       80.33      4.75 o
   4  12   3       13.20        9.57      2.75 o
   0   0   4     3967.03     3780.52     73.91 o
   1   0   4    10165.29    10266.70     68.85 o
   2   0   4     9547.58     9674.22    103.53 o
   3   0   4      784.94      822.67     11.96 o
   4   0   4     6425.34     6239.15     85.62 o
   5   0   4        5.69        0.00      0.99 o
   6   0   4      805.58      752.52      6.28 o
   7   0   4      647.89      620.86      6.52 o
   8   0   4      194.74      197.55      3.12 o
   9   0   4       71.50       76.42      3.07 o
  10   0   4       41.43       45.13      3.43 o
 -10   1   4      108.28      115.15      4.64 o
  -9   1   4      185.89      197.07      4.57 o
  -8   1   4       62.75       65.46      2.33 o
  -7   1   4      465.47      462.40      4.58 o
  -6   1   4       10.67       21.27      3.98 o
  -5   1   4      782.59      886.22     16.28 o
  -4   1   4      135.91      134.49      2.84 o
  -3   1   4     1179.03     1124.49      6.32 o
  -2   1   4     9535.15     9585.92     53.71 o
  -1   1   4     6358.18     6417.12     45.81 o
   0   1   4       18.50       27.11      0.61 o
   1   1   4     6313.80     6451.66     48.76 o
   2   1   4     9491.74     9574.04     54.22 o
   3   1   4     1217.42     1149.87      7.81 o
   4   1   4      138.38      141.32      3.45 o
   5   1   4      787.27      894.86     14.12 o
   6   1   4       10.38       18.95      2.19 o
   7   1   4      467.07      471.03      3.69 o
   8   1   4       63.47       64.64      2.33 o
   9   1   4      178.93      198.62      3.92 o
  10   1   4      110.83      110.23      5.18 o
 -10   2   4        8.75       14.51      2.87 o
  -9   2   4       50.33       53.33      3.03 o
  -8   2   4      963.38      903.93      8.43 o
  -7   2   4      101.71      135.91      4.94 o
  -6   2   4      420.56      425.43      5.15 o
  -5   2   4      779.48      835.31     12.62 o
  -4   2   4       51.58       50.08      2.34 o
  -3   2   4      587.72      553.52      3.75 o
  -2   2   4      519.97      481.61      2.86 o
  -1   2   4     1891.59     1967.10     22.66 o
   0   2   4     4019.63     4058.86     71.40 o
   1   2   4     1921.78     2035.22     15.23 o
   2   2   4      547.47      510.20      4.59 o
   3   2   4      615.56      576.21      3.27 o
   4   2   4       48.60       67.83      3.43 o
   5   2   4      791.36      872.75      9.69 o
   6   2   4      421.98      430.77      3.14 o
   7   2   4      101.55      144.37      4.43 o
   8   2   4      968.02      915.23      8.64 o
   9   2   4       52.24       58.35      2.91 o
  10   2   4        8.46       10.31      2.64 o
 -10   3   4      189.51      198.01      5.75 o
  -9   3   4       38.52       39.50      2.54 o
  -8   3   4       19.59       20.66      1.95 o
  -7   3   4      144.93      145.75      3.37 o
  -6   3   4      535.76      583.92     15.47 o
  -5   3   4      860.60      822.41      6.95 o
  -4   3   4      720.58      809.44     12.04 o
  -3   3   4      166.88      238.30      3.22 o
  -2   3   4      124.52      137.84      2.66 o
  -1   3   4     5274.93     5581.84     55.74 o
   0   3   4        6.46       15.55      0.54 o
   1   3   4     5331.14     5691.24     48.54 o
   2   3   4      121.10      137.95      1.93 o
   3   3   4      161.28      235.61      2.58 o
   4   3   4      729.75      783.25     12.63 o
   5   3   4      848.38      799.22     12.33 o
   6   3   4      538.78      544.67     15.15 o
   7   3   4      148.92      154.69      3.18 o
   8   3   4       19.82       21.67      2.28 o
   9   3   4       40.06       38.17      3.30 o
  10   3   4      189.78      197.99      4.65 o
 -10   4   4       11.62        9.04      2.95 o
  -9   4   4       78.81       73.32      3.38 o
  -8   4   4       29.96       32.80      2.18 o
  -7   4   4      184.59      189.23      4.21 o
  -6   4   4       13.97       22.11      7.30 o
  -5   4   4       77.94      140.12      9.44 o
  -4   4   4      864.46      815.15     12.22 o
  -3   4   4      443.33      475.40      7.45 o
  -2   4   4      387.32      338.46      3.76 o
  -1   4   4      136.78      177.88      2.53 o
   0   4   4      152.35      176.32      2.40 o
   1   4   4      152.76      198.33      1.72 o
   2   4   4      393.29      322.68      8.34 o
   3   4   4      440.96      467.94      5.91 o
   4   4   4      851.19      805.77      7.90 o
   5   4   4       72.45      126.40     19.64 o
   6   4   4       14.63       36.55      7.70 o
   7   4   4      192.25      194.49      4.17 o
   8   4   4       30.83       34.34      2.59 o
   9   4   4       76.42       68.11      3.95 o
  10   4   4       12.46       10.69      2.80 o
  -9   5   4        9.37        4.61      2.23 o
  -8   5   4        5.79        2.53      1.93 o
  -7   5   4      690.37      638.54     10.82 o
  -6   5   4      368.75      383.12     10.29 o
  -5   5   4      321.10      334.11      8.46 o
  -4   5   4      560.56      547.57      6.64 o
  -3   5   4       41.64       37.19      1.42 o
  -2   5   4      878.22      879.50     21.50 o
  -1   5   4      906.48      985.11     21.23 o
   0   5   4       90.97      103.16      2.20 o
   1   5   4      875.11     1005.63      9.47 o
   2   5   4      888.65      927.33      4.93 o
   3   5   4       41.24       33.49      1.33 o
   4   5   4      564.95      564.21      7.82 o
   5   5   4      323.71      338.21      9.14 o
   6   5   4      360.21      374.15     11.17 o
   7   5   4      677.19      614.20      7.31 o
   8   5   4        6.61        4.81      2.19 o
   9   5   4        9.87        6.13      2.61 o
  -9   6   4       55.52       48.33      2.90 o
  -8   6   4       75.28       68.29      2.94 o
  -7   6   4       18.71       24.15      4.07 o
  -6   6   4      222.93      226.74      4.75 o
  -5   6   4      640.98      606.83      8.20 o
  -4   6   4       74.74       81.35      3.71 o
  -3   6   4      962.26      927.34      9.40 o
  -2   6   4      584.68      551.15      6.68 o
  -1   6   4       76.85       75.48      1.89 o
   0   6   4      590.25      553.64     10.21 o
   1   6   4       69.04       66.52      1.40 o
   2   6   4      586.25      567.65      4.71 o
   3   6   4      959.71      950.54      7.49 o
   4   6   4       73.63       77.21      3.44 o
   5   6   4      633.86      609.34      6.54 o
   6   6   4      221.21      226.42      5.03 o
   7   6   4       18.69       27.11      6.25 o
   8   6   4       75.83       67.61      3.60 o
   9   6   4       55.18       49.59      3.73 o
  -9   7   4        3.93        3.75      2.26 o
  -8   7   4       87.34       79.44      3.49 o
  -7   7   4       33.91       36.00      2.85 o
  -6   7   4      172.44      176.41      6.82 o
  -5   7   4      450.29      459.37      7.26 o
  -4   7   4        0.26        1.74      1.43 o
  -3   7   4      658.85      590.98      8.80 o
  -2   7   4       62.12       59.98      1.86 o
  -1   7   4      993.33     1049.15     14.97 o
   0   7   4      315.93      381.72      6.10 o
   1   7   4      992.18     1028.76     16.66 o
   2   7   4       59.94       58.87      1.84 o
   3   7   4      659.25      600.24      4.42 o
   4   7   4        0.49        2.95      1.77 o
   5   7   4      445.92      452.09      6.00 o
   6   7   4      171.80      167.06      5.38 o
   7   7   4       32.89       41.34      3.08 o
   8   7   4       85.39       80.40      4.44 o
   9   7   4        3.69        1.72      3.26 o
  -8   8   4       46.22       45.40      3.47 o
  -7   8   4      213.08      195.95      4.88 o
  -6   8   4      140.85      148.98      5.06 o
  -5   8   4      318.49      329.37      6.14 o
  -4   8   4      412.44      392.31      5.89 o
  -3   8   4      123.48      115.82      2.90 o
  -2   8   4      855.28      840.99     15.32 o
  -1   8   4     1272.02     1289.68     20.16 o
   0   8   4      186.54      209.41      3.96 o
   1   8   4     1283.01     1293.71     16.51 o
   2   8   4      867.94      867.51      7.02 o
   3   8   4      121.53      121.23      3.97 o
   4   8   4      407.82      400.81      7.50 o
   5   8   4      316.78      318.01      6.10 o
   6   8   4      137.48      153.60      4.71 o
   7   8   4      211.73      195.99      5.06 o
   8   8   4       48.12       43.25      3.89 o
  -7   9   4       78.23       74.65      3.51 o
  -6   9   4       25.63       32.32      2.48 o
  -5   9   4      144.25      139.07      4.06 o
  -4   9   4       82.97       76.35      3.12 o
  -3   9   4       97.47       91.86      3.18 o
  -2   9   4      157.68      143.12      3.34 o
  -1   9   4      674.71      723.78      9.85 o
   0   9   4      597.99      659.08      9.83 o
   1   9   4      677.80      720.55     10.46 o
   2   9   4      158.16      146.73      2.87 o
   3   9   4       97.80       95.40      3.16 o
   4   9   4       84.07       79.52      3.50 o
   5   9   4      143.61      135.98      4.31 o
   6   9   4       26.51       33.24      3.34 o
   7   9   4       80.36       74.57      4.27 o
  -6  10   4       13.12       11.31      2.64 o
  -5  10   4      156.33      142.47      4.09 o
  -4  10   4       27.21       28.75      2.94 o
  -3  10   4      422.70      390.80      7.29 o
  -2  10   4      221.66      212.22      4.90 o
  -1  10   4      206.57      215.75      5.24 o
   0  10   4       46.26       38.78      2.26 o
   1  10   4      204.74      218.25      4.97 o
   2  10   4      226.48      217.80      4.07 o
   3  10   4      424.25      382.72      6.34 o
   4  10   4       26.37       23.76      3.07 o
   5  10   4      156.01      142.11      5.17 o
   6  10   4       14.36       12.47      3.20 o
  -5  11   4       10.95       10.24      2.59 o
  -4  11   4      129.53      139.42      4.65 o
  -3  11   4      367.93      353.95      8.89 o
  -2  11   4      153.98      162.14      4.88 o
  -1  11   4       74.34       71.90      3.32 o
   0  11   4        2.76        0.10      1.94 o
   1  11   4       75.21       71.69      3.45 o
   2  11   4      146.88      152.55      4.40 o
   3  11   4      371.70      358.63      7.82 o
   4  11   4      135.37      127.80      4.57 o
   5  11   4       11.12       12.62      3.23 o
  -3  12   4       30.52       27.52      3.34 o
  -2  12   4       45.72       50.35      4.45 o
  -1  12   4      138.87      139.02      5.20 o
   0  12   4        2.24        0.21      2.75 o
   1  12   4      140.63      143.90      4.88 o
   2  12   4       46.79       52.08      4.00 o
   3  12   4       32.26       25.27      3.52 o
   1   0   5     1370.12     1372.97      6.33 o
   2   0   5     3483.75     3315.04     31.23 o
   3   0   5     6450.85     6326.66     38.05 o
   4   0   5      167.82      229.16     10.99 o
   5   0   5      575.83      585.53      9.37 o
   6   0   5      215.48      242.94      7.84 o
   7   0   5        1.39        1.00      1.36 o
   8   0   5      355.65      343.86      4.26 o
   9   0   5      189.43      198.43      4.37 o
  10   0   5        0.39       -0.91      2.54 o
 -10   1   5      123.49      120.19      4.71 o
  -9   1   5      134.00      130.10      4.31 o
  -8   1   5      126.33      119.45      3.01 o
  -7   1   5      106.91      109.72      3.42 o
  -6   1   5      162.96      176.97      3.59 o
  -5   1   5     1205.36     1233.76     13.35 o
  -4   1   5     1329.80     1331.80     12.31 o
  -3   1   5       77.32       78.97      2.15 o
  -2   1   5      274.47      280.99      2.54 o
  -1   1   5     6269.25     6060.85     79.13 o
   0   1   5      979.30      946.34     13.53 o
   1   1   5     6232.92     6306.62     52.82 o
   2   1   5      256.38      262.73      2.20 o
   3   1   5       86.88       90.67      1.75 o
   4   1   5     1349.85     1339.50     17.07 o
   5   1   5     1200.91     1228.62      8.37 o
   6   1   5      163.72      179.84      2.58 o
   7   1   5      110.02      114.75      3.46 o
   8   1   5      124.89      120.62      3.07 o
   9   1   5      138.70      135.30      3.50 o
  10   1   5      122.36      118.79      5.47 o
 -10   2   5       32.75       38.59      3.45 o
  -9   2   5       84.74       73.39      3.07 o
  -8   2   5       93.18      103.59      3.25 o
  -7   2   5      273.98      260.08      3.54 o
  -6   2   5       41.92       50.75      2.80 o
  -5   2   5     1205.97     1267.35     13.03 o
  -4   2   5      489.97      490.68      3.80 o
  -3   2   5      112.04       93.86      1.72 o
  -2   2   5     1040.15      946.19     13.51 o
  -1   2   5     2633.62     2669.40     32.83 o
   0   2   5      426.69      431.26      3.97 o
   1   2   5     2645.89     2757.48     20.10 o
   2   2   5     1046.90      984.07      7.86 o
   3   2   5      113.42       99.72      2.00 o
   4   2   5      491.39      487.96      4.37 o
   5   2   5     1216.80     1271.00      7.75 o
   6   2   5       42.33       55.45      3.71 o
   7   2   5      277.09      262.44      3.71 o
   8   2   5       93.68      107.35      3.71 o
   9   2   5       80.84       72.86      3.15 o
  10   2   5       33.87       39.82      3.19 o
 -10   3   5       59.79       61.25      3.96 o
  -9   3   5       95.33       95.26      3.42 o
  -8   3   5       87.90       84.23      3.02 o
  -7   3   5       85.34       84.70      2.63 o
  -6   3   5     1297.74     1228.60     14.37 o
  -5   3   5      275.01      369.91     10.91 o
  -4   3   5      615.88      594.33     10.60 o
  -3   3   5      955.38     1020.56      7.45 o
  -2   3   5     1697.83     1619.24     21.52 o
  -1   3   5      910.03      987.30      8.54 o
   0   3   5      957.47      949.59     19.24 o
   1   3   5      902.68      993.38      7.13 o
   2   3   5     1742.07     1681.81     21.78 o
   3   3   5      976.95     1046.66      7.08 o
   4   3   5      614.77      602.46      5.31 o
   5   3   5      272.87      355.21      8.31 o
   6   3   5     1292.12     1216.23      8.70 o
   7   3   5       85.28       84.55      2.84 o
   8   3   5       83.29       85.82      3.25 o
   9   3   5       95.89       92.71      3.90 o
  10   3   5       60.41       52.91      3.17 o
 -10   4   5       13.84       15.63      3.07 o
  -9   4   5       69.14       61.80      3.20 o
  -8   4   5       90.18       79.98      3.11 o
  -7   4   5      281.31      256.29      5.33 o
  -6   4   5      608.24      572.03      5.53 o
  -5   4   5     1176.53     1160.15      8.17 o
  -4   4   5       75.52       91.10      4.07 o
  -3   4   5      179.81      180.23      2.68 o
  -2   4   5      437.88      449.10      3.97 o
  -1   4   5       51.17       71.63      1.27 o
   0   4   5      922.34      837.76     13.49 o
   1   4   5       53.68       74.70      1.24 o
   2   4   5      450.11      456.46      5.19 o
   3   4   5      192.56      195.53      2.45 o
   4   4   5       76.54       91.56      3.27 o
   5   4   5     1192.95     1115.26     16.78 o
   6   4   5      605.90      581.10      5.75 o
   7   4   5      279.40      258.79      4.51 o
   8   4   5       91.26       79.48      3.45 o
   9   4   5       69.04       66.18      3.83 o
  10   4   5       14.24       17.28      3.31 o
  -9   5   5       28.34       26.48      2.54 o
  -8   5   5        7.31        8.12      1.89 o
  -7   5   5       71.81       78.32      3.48 o
  -6   5   5      117.89      123.63      5.55 o
  -5   5   5      665.98      652.63      8.06 o
  -4   5   5      683.83      650.10      7.49 o
  -3   5   5       87.70       97.07      2.08 o
  -2   5   5      244.43      254.48      4.14 o
  -1   5   5     3927.44     4310.79     49.85 o
   0   5   5     1168.37     1146.44     15.60 o
   1   5   5     3971.80     4443.95     34.12 o
   2   5   5      239.56      247.25      3.43 o
   3   5   5       88.75       95.40      1.92 o
   4   5   5      686.12      656.94      7.44 o
   5   5   5      661.67      666.96     11.32 o
   6   5   5      120.26      123.51      3.60 o
   7   5   5       74.96       83.28      3.66 o
   8   5   5        7.20        7.89      2.27 o
   9   5   5       28.43       28.76      3.35 o
  -9   6   5       11.83        7.87      2.31 o
  -8   6   5       41.82       40.40      3.12 o
  -7   6   5      605.09      593.60      9.95 o
  -6   6   5       54.30       55.83      4.22 o
  -5   6   5      252.27      268.94      7.20 o
  -4   6   5      448.69      437.90      4.98 o
  -3   6   5      234.64      234.24      3.71 o
  -2   6   5      222.97      238.51      3.94 o
  -1   6   5     1006.93      913.15     21.70 o
   0   6   5        3.11        0.84      0.86 o
   1   6   5     1011.03      957.33      9.99 o
   2   6   5      221.90      244.73      2.34 o
   3   6   5      240.16      248.37      3.07 o
   4   6   5      461.54      432.63      6.83 o
   5   6   5      250.80      261.47      7.65 o
   6   6   5       57.04       63.24      4.86 o
   7   6   5      611.69      590.90      7.17 o
   8   6   5       41.80       40.53      3.34 o
   9   6   5       11.81       10.26      2.89 o
  -8   7   5        6.29        4.39      2.65 o
  -7   7   5      130.46      120.13      4.26 o
  -6   7   5      121.80      119.12      3.99 o
  -5   7   5      479.21      481.09      8.82 o
  -4   7   5       45.38       43.22      2.12 o
  -3   7   5      235.23      232.73      3.86 o
  -2   7   5      509.54      525.38      7.92 o
  -1   7   5      407.54      396.91     10.46 o
   0   7   5     1074.21     1218.36     20.91 o
   1   7   5      406.81      398.27      4.89 o
   2   7   5      513.50      530.98      3.99 o
   3   7   5      229.94      226.12      4.56 o
   4   7   5       44.54       48.55      2.85 o
   5   7   5      476.02      467.91      5.89 o
   6   7   5      128.37      121.25      4.06 o
   7   7   5      128.45      124.97      4.58 o
   8   7   5        6.59        8.50      2.93 o
  -8   8   5       37.96       37.58      3.45 o
  -7   8   5       10.08        8.77      3.02 o
  -6   8   5      362.63      345.26      6.76 o
  -5   8   5      170.09      186.67      4.53 o
  -4   8   5      132.98      124.08      3.11 o
  -3   8   5      645.08      632.94      9.15 o
  -2   8   5      540.84      538.11      9.19 o
  -1   8   5      155.80      152.17      3.49 o
   0   8   5     2242.37     2255.06     38.18 o
   1   8   5      158.32      151.53      2.50 o
   2   8   5      544.16      538.33      4.78 o
   3   8   5      636.47      622.72      6.77 o
   4   8   5      134.86      128.85      3.61 o
   5   8   5      173.63      185.99      4.81 o
   6   8   5      361.65      335.70      6.15 o
   7   8   5        9.83        9.73      2.89 o
   8   8   5       37.75       33.96      3.56 o
  -7   9   5        5.01        7.27      2.77 o
  -6   9   5       81.32       74.64      3.39 o
  -5   9   5       45.75       55.06      2.93 o
  -4   9   5      156.08      155.23      3.78 o
  -3   9   5      396.75      346.59      7.10 o
  -2   9   5      638.59      604.63     11.28 o
  -1   9   5      248.59      258.49      4.33 o
   0   9   5      184.60      211.89      4.32 o
   1   9   5      250.34      264.17      4.70 o
   2   9   5      634.51      587.40      7.25 o
   3   9   5      401.77      356.57      4.60 o
   4   9   5      156.10      152.95      4.59 o
   5   9   5       44.62       54.90      3.64 o
   6   9   5       83.81       76.87      4.30 o
   7   9   5        5.08        4.98      2.83 o
  -6  10   5       23.16       21.90      2.69 o
  -5  10   5        7.17       12.18      2.52 o
  -4  10   5      257.91      247.53      5.41 o
  -3  10   5      102.67      102.96      3.85 o
  -2  10   5      183.42      171.51      4.02 o
  -1  10   5       41.04       41.61      2.45 o
   0  10   5        1.55        2.14      1.69 o
   1  10   5       41.23       41.51      2.71 o
   2  10   5      184.49      167.09      3.67 o
   3  10   5      102.92      106.30      4.07 o
   4  10   5      258.70      247.89      5.98 o
   5  10   5        7.29       10.01      3.14 o
   6  10   5       22.79       23.85      3.24 o
  -5  11   5       55.81       53.85      3.49 o
  -4  11   5       82.65       88.75      4.02 o
  -3  11   5      134.06      138.19      4.67 o
  -2  11   5      119.04      126.70      4.68 o
  -1  11   5       87.27       94.71      3.82 o
   0  11   5        0.12       -0.82      1.96 o
   1  11   5       85.28       88.74      3.78 o
   2  11   5      121.14      119.03      4.43 o
   3  11   5      135.60      137.25      5.40 o
   4  11   5       83.86       89.03      4.84 o
   5  11   5       56.76       55.18      4.36 o
  -3  12   5      160.84      140.54      5.47 o
  -2  12   5       35.13       41.18      3.68 o
  -1  12   5        4.00        5.30      3.03 o
   0  12   5       64.83       73.79      4.49 o
   1  12   5        3.95        5.33      2.58 o
   2  12   5       35.20       44.84      3.87 o
   3  12   5      163.26      145.51      5.53 o
   0   0   6      324.50      290.06      4.96 o
   1   0   6       23.88       30.03      0.61 o
   2   0   6    12422.96    12547.81    102.15 o
   3   0   6       41.79       43.02      3.62 o
   4   0   6      605.59      592.92      6.41 o
   5   0   6      815.40      834.89      8.23 o
   6   0   6      221.21      224.35      2.35 o
   7   0   6       32.71       25.14      1.50 o
   8   0   6        2.74        2.19      1.65 o
   9   0   6        6.33        4.21      2.21 o
  10   0   6       61.51       62.95      4.18 o
 -10   1   6       10.55       13.05      2.87 o
  -9   1   6      166.81      150.61      4.44 o
  -8   1   6       95.15       90.29      2.67 o
  -7   1   6      111.58      111.48      2.55 o
  -6   1   6      352.49      337.10      3.83 o
  -5   1   6      415.62      478.58     10.34 o
  -4   1   6      966.11     1017.49     10.50 o
  -3   1   6     2041.54     2161.63     11.81 o
  -2   1   6     1320.96     1308.41      6.53 o
  -1   1   6     4168.51     4013.17     31.46 o
   0   1   6     1204.11     1122.19     13.82 o
   1   1   6     4213.56     4097.77     20.99 o
   2   1   6     1361.42     1350.03      7.82 o
   3   1   6     2061.68     2190.76     10.96 o
   4   1   6      973.34     1016.32      6.80 o
   5   1   6      417.81      467.55      6.64 o
   6   1   6      350.23      335.90      2.86 o
   7   1   6      110.73      110.68      2.67 o
   8   1   6       97.00       92.87      2.78 o
   9   1   6      169.49      151.63      4.01 o
  10   1   6       10.36       12.19      3.39 o
 -10   2   6        4.51        4.20      2.77 o
  -9   2   6       51.73       52.68      2.83 o
  -8   2   6       58.44       67.01      2.72 o
  -7   2   6      332.52      300.81      3.68 o
  -6   2   6      678.47      670.97      5.31 o
  -5   2   6       77.30       93.83      5.27 o
  -4   2   6      557.77      646.06      5.23 o
  -3   2   6     5515.44     5483.12     29.69 o
  -2   2   6      424.79      462.32      3.46 o
  -1   2   6     3294.83     3264.37     31.11 o
   0   2   6     9402.57     9286.34     58.85 o
   1   2   6     3304.61     3295.89     28.24 o
   2   2   6      428.25      465.57      4.12 o
   3   2   6     5534.03     5541.90     28.38 o
   4   2   6      555.33      650.73      3.23 o
   5   2   6       81.60      101.81      2.92 o
   6   2   6      676.92      666.35      4.58 o
   7   2   6      337.46      305.43      4.88 o
   8   2   6       58.02       60.43      3.08 o
   9   2   6       54.20       54.67      2.70 o
  10   2   6        4.12        3.20      2.60 o
 -10   3   6       19.90       19.33      3.33 o
  -9   3   6      227.88      220.12      4.72 o
  -8   3   6        2.51        0.84      1.67 o
  -7   3   6       80.30       77.06      2.46 o
  -6   3   6      117.37      163.55      9.27 o
  -5   3   6      946.00      932.69      7.80 o
  -4   3   6      418.90      447.68      4.11 o
  -3   3   6     2503.16     2387.53     17.65 o
  -2   3   6      181.12      184.39      2.82 o
  -1   3   6     3394.34     3430.49     26.54 o
   0   3   6       86.19       89.65      1.14 o
   1   3   6     3398.92     3451.33     18.77 o
   2   3   6      183.69      186.76      3.05 o
   3   3   6     2510.24     2440.37     13.31 o
   4   3   6      416.71      410.53      8.97 o
   5   3   6      937.80      926.70      4.71 o
   6   3   6      119.92      156.64      5.18 o
   7   3   6       82.81       81.95      2.88 o
   8   3   6        3.08        0.03      1.87 o
   9   3   6      231.36      223.37      5.25 o
  10   3   6       19.47       22.79      3.15 o
 -10   4   6       18.71       16.87      2.83 o
  -9   4   6        8.48        4.72      2.16 o
  -8   4   6       15.90       20.06      2.05 o
  -7   4   6      361.79      342.51      4.08 o
  -6   4   6       68.08       72.24      3.03 o
  -5   4   6       20.49       19.32      2.36 o
  -4   4   6      749.88      729.64      6.84 o
  -3   4   6      452.51      420.03      7.95 o
  -2   4   6      476.33      466.42      8.80 o
  -1   4   6      656.92      762.48      8.54 o
   0   4   6      272.49      239.71      5.19 o
   1   4   6      693.49      808.23      6.15 o
   2   4   6      490.68      500.91      3.70 o
   3   4   6      463.32      445.26      3.65 o
   4   4   6      745.65      730.31      6.08 o
   5   4   6       18.75       13.26      1.76 o
   6   4   6       66.13       70.02      3.05 o
   7   4   6      376.28      371.27      4.66 o
   8   4   6       16.94       18.78      2.46 o
   9   4   6        8.24        4.15      2.57 o
  10   4   6       17.57       20.55      3.39 o
  -9   5   6       19.19       20.47      2.53 o
  -8   5   6       31.64       38.40      2.44 o
  -7   5   6       30.38       36.39      2.71 o
  -6   5   6      414.62      390.96      5.23 o
  -5   5   6      831.10      865.56     13.90 o
  -4   5   6      444.04      435.85      5.69 o
  -3   5   6       55.78       56.99      1.78 o
  -2   5   6     2380.75     2400.07     20.14 o
  -1   5   6      284.63      347.50      3.71 o
   0   5   6     4611.30     5168.45     62.40 o
   1   5   6      275.25      339.47      2.80 o
   2   5   6     2396.38     2471.23     14.78 o
   3   5   6       53.62       55.55      1.66 o
   4   5   6      440.78      431.38      5.32 o
   5   5   6      848.00      809.26     19.76 o
   6   5   6      406.57      388.28      5.08 o
   7   5   6       30.91       35.62      2.71 o
   8   5   6       30.36       40.03      2.98 o
   9   5   6       19.23       17.55      3.12 o
  -9   6   6       19.52       22.71      2.89 o
  -8   6   6       87.21       83.40      4.03 o
  -7   6   6       29.32       33.67      3.17 o
  -6   6   6     1081.43     1021.43     16.57 o
  -5   6   6      179.01      177.46      3.82 o
  -4   6   6      365.71      352.56      4.12 o
  -3   6   6       73.30       71.46      1.98 o
  -2   6   6      427.79      403.33      4.70 o
  -1   6   6      153.71      143.64      2.35 o
   0   6   6     1304.92     1253.28     16.08 o
   1   6   6      153.66      145.17      1.97 o
   2   6   6      425.55      401.57      3.24 o
   3   6   6       75.92       75.76      1.89 o
   4   6   6      372.54      365.21      3.87 o
   5   6   6      180.80      180.20      3.31 o
   6   6   6     1086.34     1010.09     10.28 o
   7   6   6       29.82       35.07      3.00 o
   8   6   6       85.15       86.51      4.21 o
   9   6   6       20.46       19.59      3.03 o
  -8   7   6      109.54      108.59      4.53 o
  -7   7   6        6.96        4.36      2.60 o
  -6   7   6      120.32      118.94      4.08 o
  -5   7   6      407.57      391.01      5.89 o
  -4   7   6      867.83      805.26     14.52 o
  -3   7   6       89.74      104.92      2.63 o
  -2   7   6     1049.64     1026.54     12.77 o
  -1   7   6      477.96      474.10     11.05 o
   0   7   6       36.24       39.65      1.47 o
   1   7   6      489.43      491.78      4.43 o
   2   7   6     1028.80     1019.53      7.27 o
   3   7   6       90.41      107.61      2.52 o
   4   7   6      862.73      832.98      6.32 o
   5   7   6      402.41      378.42      7.93 o
   6   7   6      118.60      119.04      4.38 o
   7   7   6        6.73        8.03      2.88 o
   8   7   6      108.37      104.16      4.90 o
  -8   8   6       67.23       64.72      4.35 o
  -7   8   6      285.08      272.43      5.88 o
  -6   8   6        6.98       13.50      3.00 o
  -5   8   6      267.55      269.19      5.14 o
  -4   8   6      189.60      186.05      3.49 o
  -3   8   6       45.09       35.02      2.04 o
  -2   8   6      413.57      374.76      5.52 o
  -1   8   6      363.28      353.02      5.74 o
   0   8   6      318.32      326.68      6.56 o
   1   8   6      360.05      344.85      3.54 o
   2   8   6      415.58      372.45      4.53 o
   3   8   6       46.42       37.40      2.24 o
   4   8   6      185.53      183.21      3.81 o
   5   8   6      268.90      273.72      5.53 o
   6   8   6        6.50       14.58      3.26 o
   7   8   6      285.97      281.34      6.09 o
   8   8   6       68.27       63.73      4.16 o
  -7   9   6       49.39       53.45      4.10 o
  -6   9   6       34.49       39.58      3.44 o
  -5   9   6      246.42      245.16      5.13 o
  -4   9   6       85.74       75.79      3.18 o
  -3   9   6       38.63       38.88      2.46 o
  -2   9   6        1.47        1.64      1.66 o
  -1   9   6      174.54      182.27      3.57 o
   0   9   6        9.08        5.80      1.53 o
   1   9   6      168.16      174.55      3.81 o
   2   9   6        1.48        3.06      1.60 o
   3   9   6       34.17       34.13      2.35 o
   4   9   6       83.45       76.21      3.88 o
   5   9   6      250.55      257.14      5.88 o
   6   9   6       34.55       34.46      3.46 o
   7   9   6       51.00       59.07      4.01 o
  -6  10   6       49.33       44.77      3.11 o
  -5  10   6       78.77       86.42      3.83 o
  -4  10   6      132.34      129.99      4.36 o
  -3  10   6      323.29      304.06      5.39 o
  -2  10   6      181.81      166.65      4.16 o
  -1  10   6      152.66      153.49      4.12 o
   0  10   6        2.93        0.35      1.66 o
   1  10   6      151.79      149.10      3.81 o
   2  10   6      182.80      162.36      3.93 o
   3  10   6      325.95      315.85      5.41 o
   4  10   6      133.00      132.66      5.02 o
   5  10   6       80.69       90.03      4.53 o
   6  10   6       52.11       49.94      4.13 o
  -5  11   6        8.93       11.32      2.73 o
  -4  11   6       29.30       30.65      3.07 o
  -3  11   6      146.23      145.06      4.86 o
  -2  11   6      237.03      240.28      5.71 o
  -1  11   6      236.85      240.26      7.17 o
   0  11   6      123.44      124.89      4.46 o
   1  11   6      238.80      232.17      5.22 o
   2  11   6      232.02      227.43      5.42 o
   3  11   6      149.49      144.23      4.86 o
   4  11   6       27.97       25.37      3.70 o
   5  11   6        9.03        8.53      3.42 o
  -3  12   6        9.12       10.03      3.27 o
  -2  12   6       89.54       93.50      4.66 o
  -1  12   6       35.77       34.40      3.99 o
   0  12   6        7.32        9.43      3.10 o
   1  12   6       35.68       35.76      3.33 o
   2  12   6       91.05       92.66      4.76 o
   3  12   6        9.02       13.78      3.49 o
   1   0   7     3016.13     3001.19     12.67 o
   2   0   7     1652.12     1600.72      7.70 o
   3   0   7    12235.76    12303.42    180.70 o
   4   0   7     1912.70     1945.32     17.05 o
   5   0   7     1507.51     1510.19     10.80 o
   6   0   7      158.09      157.20      2.24 o
   7   0   7       17.83       13.63      1.53 o
   8   0   7       17.81       13.70      1.76 o
   9   0   7      112.53      111.17      3.84 o
  10   0   7       40.98       38.18      3.74 o
 -10   1   7       31.18       30.21      3.30 o
  -9   1   7      111.07      105.24      4.23 o
  -8   1   7      113.27      117.82      3.10 o
  -7   1   7       67.23       66.72      2.26 o
  -6   1   7      528.79      529.76      6.42 o
  -5   1   7      953.74      963.51      8.85 o
  -4   1   7      897.98      980.74     10.50 o
  -3   1   7      932.47      918.38      5.72 o
  -2   1   7      366.33      389.36      2.35 o
  -1   1   7     2821.13     2661.82     23.79 o
   0   1   7     2061.06     2099.50     13.97 o
   1   1   7     2813.40     2704.64     10.33 o
   2   1   7      380.58      402.55      5.25 o
   3   1   7      925.37      910.79      5.95 o
   4   1   7      891.52      984.55      7.02 o
   5   1   7      943.09      940.77      7.49 o
   6   1   7      521.26      519.66      4.79 o
   7   1   7       68.82       69.62      2.17 o
   8   1   7      115.64      113.69      3.07 o
   9   1   7      112.79      104.71      4.02 o
  10   1   7       30.27       27.24      3.42 o
 -10   2   7       10.47       11.53      2.92 o
  -9   2   7       24.54       22.41      2.46 o
  -8   2   7        3.00        2.21      1.69 o
  -7   2   7      303.07      272.64      3.54 o
  -6   2   7       75.49       91.44      3.73 o
  -5   2   7      358.80      364.26      3.99 o
  -4   2   7      283.32      295.27      3.99 o
  -3   2   7        8.20        4.28      0.88 o
  -2   2   7      997.01      932.26     15.68 o
  -1   2   7     2942.16     2992.13     32.11 o
   0   2   7     1704.58     1704.82     10.86 o
   1   2   7     2985.17     3099.14     28.47 o
   2   2   7      996.83      988.96      5.75 o
   3   2   7        8.89        4.36      0.77 o
   4   2   7      286.65      296.37      2.41 o
   5   2   7      356.39      368.64      2.50 o
   6   2   7       75.03       85.92      3.37 o
   7   2   7      312.32      283.10      4.00 o
   8   2   7        3.75        4.79      2.06 o
   9   2   7       24.38       18.43      2.20 o
  10   2   7        9.93        9.55      2.72 o
 -10   3   7       11.17       11.42      3.20 o
  -9   3   7        7.82        8.46      2.36 o
  -8   3   7       42.29       42.22      2.50 o
  -7   3   7       26.23       25.75      1.86 o
  -6   3   7      740.56      661.78      6.75 o
  -5   3   7       28.60       28.07      2.38 o
  -4   3   7      738.84      692.59      5.99 o
  -3   3   7      875.35      878.20     13.01 o
  -2   3   7     2730.48     2767.44     35.46 o
  -1   3   7     1793.94     1728.05     26.34 o
   0   3   7     4682.75     4665.63     64.52 o
   1   3   7     1807.08     1772.46     16.41 o
   2   3   7     2719.75     2794.80     36.21 o
   3   3   7      896.36      929.50      6.24 o
   4   3   7      723.32      688.05      4.27 o
   5   3   7       29.47       30.51      1.78 o
   6   3   7      733.47      657.84      5.88 o
   7   3   7       23.89       24.29      1.96 o
   8   3   7       45.59       45.31      2.79 o
   9   3   7        7.61        7.16      2.65 o
  10   3   7       11.74       11.22      2.40 o
 -10   4   7       41.81       42.97      3.32 o
  -9   4   7       36.36       38.21      2.80 o
  -8   4   7       14.84       12.90      2.05 o
  -7   4   7       26.29       25.15      1.99 o
  -6   4   7      116.06      103.65      3.05 o
  -5   4   7      295.54      264.87      4.28 o
  -4   4   7      463.11      442.09      4.76 o
  -3   4   7      691.26      663.33     13.68 o
  -2   4   7       64.54       74.98      1.80 o
  -1   4   7      725.83      755.45      5.81 o
   0   4   7      312.10      219.20      3.23 o
   1   4   7      715.72      743.16      5.53 o
   2   4   7       64.32       80.01      1.51 o
   3   4   7      687.07      691.85      4.87 o
   4   4   7      468.73      447.51      5.36 o
   5   4   7      294.76      260.22      5.37 o
   6   4   7      121.58      112.50      3.14 o
   7   4   7       24.25       25.32      2.18 o
   8   4   7       14.29       13.60      2.36 o
   9   4   7       38.40       41.92      3.28 o
  10   4   7       42.05       45.07      3.91 o
  -9   5   7       46.72       51.55      3.10 o
  -8   5   7       18.68       21.08      2.15 o
  -7   5   7       17.38       12.33      2.34 o
  -6   5   7       24.87       24.55      2.32 o
  -5   5   7     1445.30     1344.25     14.47 o
  -4   5   7     1116.60     1114.25      9.90 o
  -3   5   7      812.90      776.36      6.97 o
  -2   5   7      424.90      440.30      4.14 o
  -1   5   7      346.13      305.02      2.85 o
   0   5   7       63.88       82.35      1.99 o
   1   5   7      348.52      308.97      3.04 o
   2   5   7      420.03      442.75      3.34 o
   3   5   7      789.19      717.83     11.21 o
   4   5   7     1101.54     1108.12      8.39 o
   5   5   7     1413.32     1317.33     10.94 o
   6   5   7       26.12       27.04      2.09 o
   7   5   7       17.79       15.88      2.37 o
   8   5   7       18.48       20.45      2.61 o
   9   5   7       46.44       49.55      3.80 o
  -9   6   7       11.37       14.42      3.18 o
  -8   6   7      115.02      113.45      5.08 o
  -7   6   7      104.23       98.10      4.07 o
  -6   6   7       20.24       25.87      3.27 o
  -5   6   7      302.38      314.90      8.78 o
  -4   6   7      280.23      251.09      3.87 o
  -3   6   7       41.09       43.38      1.72 o
  -2   6   7      278.30      248.96      3.00 o
  -1   6   7      955.95      903.36     10.28 o
   0   6   7        5.43        9.26      0.84 o
   1   6   7      954.35      914.87      7.75 o
   2   6   7      273.48      253.57      2.61 o
   3   6   7       38.78       42.61      1.64 o
   4   6   7      278.86      255.41      3.46 o
   5   6   7      298.69      303.70      5.25 o
   6   6   7       20.12       24.56      3.13 o
   7   6   7       97.27       93.48      4.09 o
   8   6   7      120.05      123.29      4.50 o
   9   6   7       11.76       11.28      3.09 o
  -8   7   7        0.33        0.71      2.87 o
  -7   7   7       60.00       57.86      3.75 o
  -6   7   7       39.78       36.83      2.76 o
  -5   7   7       74.30       89.58      3.38 o
  -4   7   7      712.12      680.08     10.68 o
  -3   7   7      933.14      902.02     12.67 o
  -2   7   7      576.79      560.09      5.80 o
  -1   7   7      434.43      424.79      5.70 o
   0   7   7       28.97       46.11      1.57 o
   1   7   7      435.19      422.71      4.31 o
   2   7   7      567.42      560.70      4.36 o
   3   7   7      916.93      886.81      6.58 o
   4   7   7      717.11      682.90      7.42 o
   5   7   7       69.39       85.75      3.45 o
   6   7   7       37.33       34.63      3.18 o
   7   7   7       60.40       58.91      3.72 o
   8   7   7        0.38        1.01      2.65 o
  -8   8   7       35.13       36.76      4.04 o
  -7   8   7       95.85       85.71      4.57 o
  -6   8   7      527.80      473.90      9.77 o
  -5   8   7      187.10      183.58      4.56 o
  -4   8   7       68.94       67.01      2.62 o
  -3   8   7      217.25      214.52      3.67 o
  -2   8   7      294.01      269.93      3.95 o
  -1   8   7      706.92      657.03      8.94 o
   0   8   7      350.75      346.36      5.11 o
   1   8   7      693.74      631.94      6.66 o
   2   8   7      292.38      263.96      4.06 o
   3   8   7      214.00      216.12      4.03 o
   4   8   7       68.67       66.29      2.63 o
   5   8   7      189.60      177.95      5.06 o
   6   8   7      528.81      477.89      7.23 o
   7   8   7       95.75       84.67      4.33 o
   8   8   7       34.61       33.29      3.74 o
  -7   9   7       42.68       40.61      3.85 o
  -6   9   7       75.33       77.84      4.51 o
  -5   9   7       66.35       66.85      3.35 o
  -4   9   7      173.11      161.59      4.08 o
  -3   9   7      118.49      106.36      3.54 o
  -2   9   7      376.95      367.14      5.07 o
  -1   9   7      285.54      275.14      4.05 o
   0   9   7      324.57      321.57      4.81 o
   1   9   7      278.96      262.77      3.79 o
   2   9   7      378.16      360.88      4.57 o
   3   9   7      112.78      104.33      3.54 o
   4   9   7      169.58      162.25      4.78 o
   5   9   7       66.11       67.28      3.91 o
   6   9   7       76.52       77.47      4.14 o
   7   9   7       43.39       42.29      3.71 o
  -6  10   7       12.31       12.75      3.39 o
  -5  10   7      126.85      115.75      4.17 o
  -4  10   7      197.08      188.80      5.00 o
  -3  10   7       10.14       12.95      2.52 o
  -2  10   7      311.66      300.12      6.77 o
  -1  10   7       55.70       52.21      3.01 o
   0  10   7       56.47       73.38      2.97 o
   1  10   7       56.65       52.76      2.91 o
   2  10   7      307.98      284.86      4.92 o
   3  10   7       10.64       15.28      2.38 o
   4  10   7      199.29      194.39      6.63 o
   5  10   7      127.88      121.83      5.43 o
   6  10   7       11.88        9.81      3.36 o
  -5  11   7      113.76      118.21      5.31 o
  -4  11   7        7.61        7.16      2.51 o
  -3  11   7       74.45       78.03      3.84 o
  -2  11   7      281.43      276.99      6.62 o
  -1  11   7      217.88      232.84      7.03 o
   0  11   7      135.50      151.76      4.94 o
   1  11   7      218.13      228.61      5.51 o
   2  11   7      284.17      273.20      5.03 o
   3  11   7       73.56       75.62      3.94 o
   4  11   7        7.75        6.77      3.18 o
   5  11   7      115.03      114.60      6.10 o
  -3  12   7       65.19       67.63      4.84 o
  -2  12   7       31.34       32.45      3.93 o
  -1  12   7       20.69       27.25      3.90 o
   0  12   7        8.13        9.04      3.41 o
   1  12   7       20.66       22.28      3.29 o
   2  12   7       30.92       30.82      3.75 o
   3  12   7       68.96       67.04      4.74 o
   0   0   8     1008.06      994.80     16.58 o
   1   0   8      798.11      903.04      4.95 o
   2   0   8     4525.95     4784.50     22.24 o
   3   0   8      192.01      272.49      4.57 o
   4   0   8      107.71       84.16      4.16 o
   5   0   8      813.19      766.84      9.30 o
   6   0   8      296.16      279.39      2.93 o
   7   0   8      251.37      224.71      3.11 o
   8   0   8        9.98        7.47      1.69 o
   9   0   8        0.33       -1.98      1.98 o
  10   0   8       15.30       14.26      3.25 o
 -10   1   8        5.21        3.50      3.03 o
  -9   1   8       37.84       34.08      2.94 o
  -8   1   8      131.19      131.52      3.14 o
  -7   1   8      571.31      540.27      5.94 o
  -6   1   8     1137.03     1084.27      9.16 o
  -5   1   8      127.42      127.54      4.48 o
  -4   1   8      401.82      382.95      4.29 o
  -3   1   8      405.03      409.86      3.00 o
  -2   1   8      323.37      373.00      4.23 o
  -1   1   8      674.40      571.09      5.07 o
   0   1   8     1095.20     1094.51      6.87 o
   1   1   8      698.83      593.51      6.84 o
   2   1   8      334.49      396.67      2.75 o
   3   1   8      414.16      412.73      4.73 o
   4   1   8      394.85      349.23      7.02 o
   5   1   8      126.16      127.91      3.06 o
   6   1   8     1149.58     1097.03      9.06 o
   7   1   8      566.07      541.59      5.10 o
   8   1   8      131.41      131.69      3.17 o
   9   1   8       37.82       35.64      2.77 o
  10   1   8        5.18        3.22      2.77 o
 -10   2   8       31.57       33.59      3.44 o
  -9   2   8       72.20       69.06      3.30 o
  -8   2   8      124.95      118.81      3.17 o
  -7   2   8      104.30      100.08      2.69 o
  -6   2   8     1228.07     1167.79      8.95 o
  -5   2   8      446.27      429.60      4.17 o
  -4   2   8     1336.78     1255.42      7.66 o
  -3   2   8      482.75      454.31      2.97 o
  -2   2   8      763.77      851.09      9.67 o
  -1   2   8      119.74      113.63      2.30 o
   0   2   8      935.96      876.91      4.87 o
   1   2   8      113.60      109.46      2.24 o
   2   2   8      791.99      896.22      9.31 o
   3   2   8      493.61      471.62      2.97 o
   4   2   8     1318.90     1262.96      7.22 o
   5   2   8      451.03      439.78      3.20 o
   6   2   8     1236.34     1199.45      8.11 o
   7   2   8      101.15      101.20      3.23 o
   8   2   8      125.09      119.58      3.81 o
   9   2   8       72.92       64.26      2.95 o
  10   2   8       30.92       28.28      3.05 o
 -10   3   8       56.48       61.19      4.39 o
  -9   3   8       44.50       41.90      2.81 o
  -8   3   8      162.98      149.34      3.56 o
  -7   3   8       61.35       63.92      2.40 o
  -6   3   8      669.62      621.32      6.43 o
  -5   3   8      709.84      688.87      6.09 o
  -4   3   8      505.97      531.02      5.01 o
  -3   3   8     1233.35     1094.93     20.46 o
  -2   3   8       84.99      108.20      1.76 o
  -1   3   8     1294.52     1233.56      9.64 o
   0   3   8      838.17      922.29      6.12 o
   1   3   8     1289.49     1246.11      7.30 o
   2   3   8       84.35      103.71      2.04 o
   3   3   8     1240.98     1166.81      7.31 o
   4   3   8      506.17      529.08      3.39 o
   5   3   8      710.84      689.79      5.98 o
   6   3   8      659.60      617.44      8.24 o
   7   3   8       63.01       69.35      2.76 o
   8   3   8      162.39      148.44      4.02 o
   9   3   8       45.56       42.87      3.36 o
  10   3   8       56.95       54.12      3.21 o
  -9   4   8       37.22       33.69      2.93 o
  -8   4   8      229.67      230.98      4.21 o
  -7   4   8       19.20       20.78      1.88 o
  -6   4   8       74.76       73.73      2.78 o
  -5   4   8      308.42      284.09      7.28 o
  -4   4   8      188.64      182.35      2.86 o
  -3   4   8       54.33       37.87      1.48 o
  -2   4   8      179.66      171.22      2.89 o
  -1   4   8      615.04      605.18     10.42 o
   0   4   8     2080.37     2364.46     19.34 o
   1   4   8      635.47      640.68      6.84 o
   2   4   8      187.41      188.07      1.97 o
   3   4   8       53.46       41.41      1.31 o
   4   4   8      189.41      179.91      2.74 o
   5   4   8      302.70      277.84      5.59 o
   6   4   8       76.12       75.04      2.88 o
   7   4   8       18.68       19.90      2.23 o
   8   4   8      233.88      245.74      5.79 o
   9   4   8       37.46       33.95      3.26 o
  -9   5   8       31.33       34.89      2.91 o
  -8   5   8       18.14       22.40      2.61 o
  -7   5   8      101.75       94.76      3.80 o
  -6   5   8       69.82       63.06      2.95 o
  -5   5   8      459.54      456.29      8.43 o
  -4   5   8      895.46      844.42      8.41 o
  -3   5   8     2454.41     2345.80     21.37 o
  -2   5   8      411.02      416.84      3.57 o
  -1   5   8       99.18      103.03      1.88 o
   0   5   8     1515.26     1692.75     17.47 o
   1   5   8       97.25       98.97      1.87 o
   2   5   8      397.84      406.33      2.67 o
   3   5   8     2435.56     2384.98     16.76 o
   4   5   8      889.16      839.52      7.68 o
   5   5   8      447.50      439.40      6.41 o
   6   5   8       69.70       65.40      2.70 o
   7   5   8       98.30       87.88      3.38 o
   8   5   8       17.65       22.23      2.78 o
   9   5   8       31.01       36.65      3.70 o
  -9   6   8      144.62      141.92      5.67 o
  -8   6   8       17.24       19.48      3.24 o
  -7   6   8      156.73      156.00      4.54 o
  -6   6   8      359.35      349.60      7.66 o
  -5   6   8     1153.65     1051.65     11.77 o
  -4   6   8        2.25       -0.05      1.59 o
  -3   6   8      123.83      130.98      2.44 o
  -2   6   8      228.70      202.82      2.78 o
  -1   6   8      367.31      354.00      4.24 o
   0   6   8      203.62      188.41      3.86 o
   1   6   8      376.60      361.83      2.96 o
   2   6   8      228.98      205.11      2.52 o
   3   6   8      121.67      130.52      3.02 o
   4   6   8        2.18        0.24      1.42 o
   5   6   8     1140.17     1042.83      9.49 o
   6   6   8      357.64      340.98      5.14 o
   7   6   8      160.55      163.21      4.73 o
   8   6   8       16.98       18.61      2.96 o
   9   6   8      143.97      134.17      5.59 o
  -8   7   8       26.32       26.99      3.65 o
  -7   7   8       78.79       78.50      4.33 o
  -6   7   8       68.01       74.77      3.45 o
  -5   7   8       34.87       30.64      2.51 o
  -4   7   8      691.43      678.50      9.79 o
  -3   7   8     1129.35     1029.42     11.94 o
  -2   7   8      180.59      176.74      3.03 o
  -1   7   8       47.91       42.53      1.83 o
   0   7   8       16.41       18.60      1.23 o
   1   7   8       47.39       39.35      1.33 o
   2   7   8      176.66      179.65      2.71 o
   3   7   8     1114.92     1035.63      6.68 o
   4   7   8      673.87      654.46      9.03 o
   5   7   8       32.72       30.83      2.39 o
   6   7   8       69.43       68.50      4.27 o
   7   7   8       77.73       77.54      4.21 o
   8   7   8       25.55       28.34      3.32 o
  -8   8   8       44.48       44.10      4.27 o
  -7   8   8       66.80       64.09      4.49 o
  -6   8   8       71.85       72.36      4.03 o
  -5   8   8      395.36      377.80      6.28 o
  -4   8   8       47.84       51.14      2.43 o
  -3   8   8      204.31      171.12      3.47 o
  -2   8   8      886.85      854.06     12.15 o
  -1   8   8      347.05      334.38      4.47 o
   0   8   8      481.24      422.69      4.70 o
   1   8   8      349.96      332.25      4.64 o
   2   8   8      884.62      853.07      8.08 o
   3   8   8      204.76      168.98      3.93 o
   4   8   8       48.32       54.09      2.82 o
   5   8   8      392.69      378.00      6.72 o
   6   8   8       72.54       76.45      4.13 o
   7   8   8       66.63       62.91      4.15 o
   8   8   8       46.49       50.72      4.52 o
  -7   9   8       77.50       75.91      4.61 o
  -6   9   8       30.54       36.44      4.03 o
  -5   9   8      149.79      141.48      4.60 o
  -4   9   8       83.05       77.55      3.34 o
  -3   9   8      298.00      289.92      5.63 o
  -2   9   8      110.26      118.54      3.28 o
  -1   9   8      139.23      133.57      3.38 o
   0   9   8      719.39      716.73      8.51 o
   1   9   8      139.25      125.54      3.15 o
   2   9   8      110.32      112.19      3.15 o
   3   9   8      295.25      280.05      4.81 o
   4   9   8       83.73       81.10      3.78 o
   5   9   8      151.55      148.55      5.21 o
   6   9   8       29.70       37.56      3.73 o
   7   9   8       76.26       76.20      5.35 o
  -6  10   8      129.93      133.90      5.81 o
  -5  10   8       50.07       49.24      3.28 o
  -4  10   8      182.90      170.98      4.66 o
  -3  10   8       77.87       74.21      3.60 o
  -2  10   8       59.94       60.68      3.06 o
  -1  10   8      264.56      266.86      4.89 o
   0  10   8        0.05       -1.85      1.85 o
   1  10   8      264.17      258.24      5.44 o
   2  10   8       62.25       59.30      2.84 o
   3  10   8       80.46       78.17      3.43 o
   4  10   8      182.07      175.03      5.69 o
   5  10   8       51.97       55.17      4.61 o
   6  10   8      128.25      136.32      6.51 o
  -4  11   8      109.22      103.04      4.49 o
  -3  11   8        0.16       -1.62      2.29 o
  -2  11   8       72.49       67.15      4.16 o
  -1  11   8      216.76      222.44      5.59 o
   0  11   8      325.55      340.73      7.54 o
   1  11   8      217.09      226.21      5.55 o
   2  11   8       75.80       77.32      3.43 o
   3  11   8        0.22       -1.62      2.44 o
   4  11   8      108.14      102.75      5.32 o
  -2  12   8       30.68       31.29      3.92 o
  -1  12   8      174.52      177.88      6.52 o
   0  12   8       62.37       66.28      4.62 o
   1  12   8      174.17      180.13      5.72 o
   2  12   8       31.67       29.70      3.64 o
   1   0   9      220.11      214.51      1.70 o
   2   0   9     1408.57     1317.35     11.59 o
   3   0   9       38.99       55.48      1.33 o
   4   0   9     1822.55     1692.30     38.86 o
   5   0   9        0.02        2.00      0.90 o
   6   0   9      636.68      642.69      6.42 o
   7   0   9       88.85       82.71      2.46 o
   8   0   9       11.43       11.82      1.83 o
   9   0   9       30.72       29.16      2.67 o
  10   0   9      210.47      216.93      6.34 o
 -10   1   9       13.08       14.03      3.75 o
  -9   1   9        2.09        0.40      2.09 o
  -8   1   9       27.44       27.89      2.08 o
  -7   1   9      141.88      144.39      3.04 o
  -6   1   9      784.31      782.13      9.05 o
  -5   1   9      153.21      157.12      2.49 o
  -4   1   9      408.40      436.10      8.18 o
  -3   1   9      116.53      119.53      1.70 o
  -2   1   9      200.58      219.93      1.94 o
  -1   1   9      657.17      547.52      5.58 o
   0   1   9     1318.89     1223.00     12.18 o
   1   1   9      668.89      558.00      6.62 o
   2   1   9      198.90      217.12      1.88 o
   3   1   9      118.65      120.40      1.76 o
   4   1   9      408.97      444.41      4.34 o
   5   1   9      153.43      158.24      2.39 o
   6   1   9      774.52      779.03      7.79 o
   7   1   9      145.59      142.70      2.85 o
   8   1   9       29.52       30.84      2.16 o
   9   1   9        2.27       -0.97      2.08 o
  10   1   9       12.56        9.33      3.03 o
 -10   2   9       39.62       39.53      4.19 o
  -9   2   9       18.95       17.55      2.42 o
  -8   2   9       87.32       87.10      2.95 o
  -7   2   9       86.16       79.58      2.58 o
  -6   2   9       52.97       54.75      2.13 o
  -5   2   9      441.43      437.27      4.28 o
  -4   2   9      121.63      115.79      2.16 o
  -3   2   9      813.66      804.14     10.98 o
  -2   2   9     1156.91     1072.01     10.87 o
  -1   2   9      429.82      438.36      4.86 o
   0   2   9     1978.56     2143.34     12.25 o
   1   2   9      445.18      454.50      5.63 o
   2   2   9     1178.04     1132.62      6.85 o
   3   2   9      817.52      840.51      5.15 o
   4   2   9      122.20      123.36      1.87 o
   5   2   9      430.58      437.15      3.21 o
   6   2   9       53.89       56.52      2.04 o
   7   2   9       85.00       78.75      2.75 o
   8   2   9       86.67       85.57      3.61 o
   9   2   9       19.27       16.92      2.14 o
  10   2   9       38.92       33.69      3.18 o
 -10   3   9       17.73       19.54      3.77 o
  -9   3   9       51.94       53.30      3.06 o
  -8   3   9      100.98      101.28      3.28 o
  -7   3   9      222.19      210.69      3.65 o
  -6   3   9      142.79      135.33      3.41 o
  -5   3   9      250.69      254.48      3.47 o
  -4   3   9     1441.40     1385.92      9.43 o
  -3   3   9     1143.85     1101.05     21.05 o
  -2   3   9       27.81       24.05      1.02 o
  -1   3   9      199.33      236.72      2.60 o
   0   3   9     2375.60     2110.93     36.20 o
   1   3   9      210.63      255.52      2.13 o
   2   3   9       23.43       20.59      0.78 o
   3   3   9     1147.67     1152.41     12.92 o
   4   3   9     1444.75     1423.85      6.98 o
   5   3   9      251.57      259.46      2.95 o
   6   3   9      142.97      140.10      3.00 o
   7   3   9      221.91      217.88      3.86 o
   8   3   9      100.29       99.90      3.72 o
   9   3   9       52.40       52.89      3.56 o
  10   3   9       17.67       21.10      3.58 o
  -9   4   9       71.89       72.29      3.56 o
  -8   4   9       67.76       61.65      2.87 o
  -7   4   9      284.78      260.66      4.31 o
  -6   4   9      166.62      149.55      3.65 o
  -5   4   9      255.13      234.65      3.90 o
  -4   4   9       32.77       26.48      1.65 o
  -3   4   9      280.31      260.08      4.89 o
  -2   4   9       94.74      105.78      1.86 o
  -1   4   9      495.30      497.57      3.34 o
   0   4   9        0.15        0.52      0.85 o
   1   4   9      485.95      478.03      7.20 o
   2   4   9       93.37      108.89      1.64 o
   3   4   9      278.31      270.48      2.61 o
   4   4   9       35.35       29.24      1.48 o
   5   4   9      258.72      244.98      3.41 o
   6   4   9      167.16      150.11      3.69 o
   7   4   9      286.74      269.09      4.72 o
   8   4   9       67.44       61.81      3.38 o
   9   4   9       72.10       78.88      4.04 o
  -9   5   9       37.49       39.78      2.95 o
  -8   5   9       38.04       33.71      3.15 o
  -7   5   9       25.10       20.60      2.82 o
  -6   5   9       92.15       84.02      3.28 o
  -5   5   9     1054.59     1023.92      8.73 o
  -4   5   9      310.23      334.80      4.81 o
  -3   5   9     1082.78     1055.53     10.96 o
  -2   5   9      969.31     1043.55      8.78 o
  -1   5   9      594.75      566.77     10.40 o
   0   5   9      100.45      127.76      1.82 o
   1   5   9      595.27      575.60      7.42 o
   2   5   9      982.18     1072.66      6.56 o
   3   5   9     1083.63     1079.30      6.94 o
   4   5   9      305.56      299.39      8.46 o
   5   5   9     1053.29     1024.96     10.62 o
   6   5   9       88.88       80.96      3.25 o
   7   5   9       25.15       23.12      2.25 o
   8   5   9       38.28       39.44      3.20 o
   9   5   9       37.07       36.83      3.92 o
  -9   6   9       14.99       15.84      3.47 o
  -8   6   9      225.88      228.05      6.22 o
  -7   6   9       86.45       83.43      4.09 o
  -6   6   9        4.83        5.03      2.12 o
  -5   6   9       66.87       70.64      2.91 o
  -4   6   9      132.51      123.50      3.44 o
  -3   6   9      255.88      212.83      3.21 o
  -2   6   9      889.21      912.48      8.02 o
  -1   6   9      115.14      102.29      2.10 o
   0   6   9       39.24       33.34      1.30 o
   1   6   9      114.18      104.07      1.96 o
   2   6   9      910.61      956.82      7.14 o
   3   6   9      259.81      210.71      5.40 o
   4   6   9      130.32      129.35      2.95 o
   5   6   9       66.60       70.06      2.96 o
   6   6   9        5.06        6.07      1.97 o
   7   6   9       87.09       86.38      4.04 o
   8   6   9      232.43      243.40      6.14 o
   9   6   9       15.03       15.48      3.39 o
  -8   7   9        4.48        5.73      3.06 o
  -7   7   9        9.30        9.09      3.02 o
  -6   7   9       49.84       42.08      3.18 o
  -5   7   9       92.83       84.93      3.47 o
  -4   7   9      734.83      695.94     10.62 o
  -3   7   9      640.65      597.28      6.61 o
  -2   7   9      304.31      282.49      3.62 o
  -1   7   9       42.81       42.22      1.91 o
   0   7   9       71.11       67.68      1.89 o
   1   7   9       39.97       39.12      1.42 o
   2   7   9      314.17      297.97      3.46 o
   3   7   9      636.74      603.25      6.73 o
   4   7   9      733.03      695.83      7.83 o
   5   7   9       89.11       84.36      3.42 o
   6   7   9       49.28       39.41      2.87 o
   7   7   9        9.16       10.08      2.71 o
   8   7   9        4.34        3.84      2.73 o
  -7   8   9       67.44       72.95      4.50 o
  -6   8   9       93.69      113.44      4.97 o
  -5   8   9       78.51       81.13      3.92 o
  -4   8   9      273.64      261.17      5.52 o
  -3   8   9      333.17      320.84      6.23 o
  -2   8   9      391.52      354.90      5.96 o
  -1   8   9      622.89      571.32      6.39 o
   0   8   9      231.87      231.61      3.33 o
   1   8   9      620.00      558.41      5.55 o
   2   8   9      387.19      344.92      4.65 o
   3   8   9      334.61      321.27      4.90 o
   4   8   9      274.97      263.43      4.73 o
   5   8   9       81.32       82.08      3.66 o
   6   8   9       94.38      110.29      4.70 o
   7   8   9       68.38       69.20      4.54 o
  -7   9   9       12.50       16.88      3.83 o
  -6   9   9       84.44       83.97      4.86 o
  -5   9   9       69.07       71.43      3.60 o
  -4   9   9      134.11      122.04      3.93 o
  -3   9   9      500.80      458.12      6.08 o
  -2   9   9      214.05      210.66      4.19 o
  -1   9   9      158.39      148.08      3.55 o
   0   9   9        7.79        9.78      1.68 o
   1   9   9      159.64      150.93      3.34 o
   2   9   9      206.25      192.13      3.69 o
   3   9   9      501.43      478.50      7.64 o
   4   9   9      133.37      129.41      4.09 o
   5   9   9       68.59       76.07      4.61 o
   6   9   9       85.47       80.82      4.69 o
   7   9   9       13.30       16.22      3.89 o
  -6  10   9       25.51       27.71      4.40 o
  -5  10   9      226.80      225.13      5.52 o
  -4  10   9        3.47        4.43      2.31 o
  -3  10   9       96.46       94.85      3.94 o
  -2  10   9      310.00      311.77      5.34 o
  -1  10   9      120.71      118.13      4.06 o
   0  10   9      359.13      325.89      6.11 o
   1  10   9      125.28      119.70      3.42 o
   2  10   9      313.54      300.36      5.19 o
   3  10   9       96.88       92.28      3.70 o
   4  10   9        3.29        7.37      2.85 o
   5  10   9      224.99      230.07      7.11 o
   6  10   9       26.25       29.44      4.55 o
  -4  11   9       17.75       19.82      3.08 o
  -3  11   9        9.38        7.46      2.64 o
  -2  11   9       70.32       69.26      4.35 o
  -1  11   9      173.11      175.62      5.22 o
   0  11   9      348.29      338.16      6.95 o
   1  11   9      175.81      177.61      4.88 o
   2  11   9       70.52       66.16      3.45 o
   3  11   9        8.50        6.93      2.45 o
   4  11   9       17.03       14.45      3.89 o
  -2  12   9      124.76      118.50      5.77 o
  -1  12   9       12.40       10.24      3.55 o
   0  12   9        0.20        3.46      3.06 o
   1  12   9       12.76       14.42      3.44 o
   2  12   9      122.59      119.29      5.04 o
   0   0  10     1418.49     1283.17     24.78 o
   1   0  10      268.49      252.29      2.71 o
   2   0  10        0.06        3.55      0.66 o
   3   0  10      699.55      787.42      4.70 o
   4   0  10        5.12       10.61      0.87 o
   5   0  10      413.70      409.83      5.78 o
   6   0  10      265.40      270.62      4.01 o
   7   0  10      197.60      175.96      3.20 o
   8   0  10       89.72       74.91      2.85 o
   9   0  10       13.25        8.67      2.49 o
  10   0  10        2.26        4.67      3.19 o
 -10   1  10        6.86        0.62      3.10 o
  -9   1  10        2.07       -0.86      2.24 o
  -8   1  10        6.11        5.52      1.85 o
  -7   1  10      339.62      354.77      5.21 o
  -6   1  10      307.30      304.60      4.22 o
  -5   1  10      431.09      409.87      6.23 o
  -4   1  10      952.09      940.19      7.72 o
  -3   1  10      143.73      152.50      1.96 o
  -2   1  10      661.49      691.72      8.09 o
  -1   1  10      368.89      447.11      4.59 o
   0   1  10     3442.01     3563.87     16.48 o
   1   1  10      352.33      431.97      5.52 o
   2   1  10      677.96      732.45      4.42 o
   3   1  10      139.38      149.97      1.88 o
   4   1  10      946.71      914.67     15.11 o
   5   1  10      442.68      437.34      3.80 o
   6   1  10      314.40      310.88      3.62 o
   7   1  10      343.21      359.66      4.00 o
   8   1  10        5.73        3.81      1.74 o
   9   1  10        2.24        0.16      2.13 o
  10   1  10        6.75        3.76      2.98 o
 -10   2  10      145.91      146.12      5.79 o
  -9   2  10       24.44       26.93      2.64 o
  -8   2  10        6.70        5.74      1.93 o
  -7   2  10      122.47      114.08      2.94 o
  -6   2  10      370.93      346.12      3.85 o
  -5   2  10       17.65       16.77      1.53 o
  -4   2  10      571.36      531.47      3.97 o
  -3   2  10      498.62      505.30      6.31 o
  -2   2  10      779.63      830.24      7.72 o
  -1   2  10        1.54        0.56      0.75 o
   0   2  10      660.49      698.49      5.09 o
   1   2  10        0.79        0.26      0.64 o
   2   2  10      798.62      881.10      4.83 o
   3   2  10      495.22      500.53      7.86 o
   4   2  10      570.03      533.03      3.99 o
   5   2  10       18.56       17.21      1.19 o
   6   2  10      366.98      350.73      4.92 o
   7   2  10      123.97      114.31      3.28 o
   8   2  10        7.12        5.88      2.20 o
   9   2  10       25.56       23.03      2.42 o
  10   2  10      148.07      145.33      4.81 o
  -9   3  10        9.21       10.46      2.31 o
  -8   3  10        5.94        6.38      1.90 o
  -7   3  10      317.42      277.55      4.21 o
  -6   3  10      416.70      384.94      4.29 o
  -5   3  10      894.67      846.57     10.70 o
  -4   3  10      450.27      419.76      4.41 o
  -3   3  10      649.12      555.50     12.43 o
  -2   3  10      222.58      262.46      2.88 o
  -1   3  10     2348.52     2326.57     18.15 o
   0   3  10      452.33      509.88      4.29 o
   1   3  10     2366.32     2381.72     13.07 o
   2   3  10      226.20      264.24      6.41 o
   3   3  10      638.07      574.06      5.61 o
   4   3  10      441.98      418.66      3.45 o
   5   3  10      897.47      868.91      7.19 o
   6   3  10      408.60      392.95      4.93 o
   7   3  10      317.20      284.49      5.44 o
   8   3  10        6.17        8.20      2.28 o
   9   3  10        8.24       10.23      2.53 o
  -9   4  10        3.18        4.77      2.31 o
  -8   4  10       73.65       79.38      3.29 o
  -7   4  10      209.17      198.59      4.20 o
  -6   4  10       11.63        9.51      1.98 o
  -5   4  10      506.96      482.69      6.11 o
  -4   4  10      337.46      306.74      3.14 o
  -3   4  10      262.17      257.31      4.45 o
  -2   4  10     1124.55     1113.30     15.97 o
  -1   4  10     1096.38     1110.01      9.58 o
   0   4  10        0.50       -0.43      0.86 o
   1   4  10     1086.74     1112.04      7.53 o
   2   4  10     1132.48     1144.87      8.15 o
   3   4  10      268.87      272.64      2.61 o
   4   4  10      332.32      312.96      3.26 o
   5   4  10      510.69      486.05      5.74 o
   6   4  10       11.91       11.01      2.00 o
   7   4  10      211.92      203.53      4.44 o
   8   4  10       74.89       85.77      4.00 o
   9   4  10        3.07        5.70      2.84 o
  -9   5  10       69.46       71.12      3.47 o
  -8   5  10       90.19       89.60      4.16 o
  -7   5  10        4.15        2.05      2.31 o
  -6   5  10      112.64      105.91      3.80 o
  -5   5  10        2.32        2.68      1.78 o
  -4   5  10     2157.82     2023.76     20.03 o
  -3   5  10     1322.80     1277.27     14.58 o
  -2   5  10      341.25      341.53      3.83 o
  -1   5  10       35.60       39.12      1.35 o
   0   5  10        3.41        0.11      0.85 o
   1   5  10       35.47       36.11      1.25 o
   2   5  10      339.49      340.94      2.91 o
   3   5  10     1323.86     1301.74      9.44 o
   4   5  10     2170.71     2085.01     16.94 o
   5   5  10        2.98        1.42      1.69 o
   6   5  10      111.10      104.75      3.56 o
   7   5  10        3.76        0.70      2.01 o
   8   5  10       89.08       96.49      4.19 o
   9   5  10       69.04       73.55      4.72 o
  -8   6  10       39.68       38.37      3.77 o
  -7   6  10      192.49      181.21      5.28 o
  -6   6  10      142.50      139.95      4.18 o
  -5   6  10       73.78       60.64      2.83 o
  -4   6  10      177.36      157.02      3.86 o
  -3   6  10      721.91      698.86      9.32 o
  -2   6  10      635.33      596.82      6.64 o
  -1   6  10      136.09      146.66      3.41 o
   0   6  10      230.59      229.74      2.43 o
   1   6  10      142.43      153.31      2.33 o
   2   6  10      642.09      611.81      5.79 o
   3   6  10      726.23      720.90      4.74 o
   4   6  10      170.11      149.49      3.07 o
   5   6  10       75.22       63.78      2.89 o
   6   6  10      145.20      142.07      3.77 o
   7   6  10      195.00      192.10      4.66 o
   8   6  10       40.62       40.69      3.47 o
  -8   7  10       68.45       67.82      4.52 o
  -7   7  10       87.87       83.36      4.60 o
  -6   7  10      134.52      133.76      4.59 o
  -5   7  10      174.84      158.03      4.59 o
  -4   7  10      126.97      136.27      3.43 o
  -3   7  10      560.70      521.13      7.52 o
  -2   7  10      131.23      133.77      3.25 o
  -1   7  10      399.29      400.90      4.76 o
   0   7  10      446.91      430.17      6.11 o
   1   7  10      401.39      396.92      4.97 o
   2   7  10      137.00      140.59      3.06 o
   3   7  10      551.30      509.62      6.18 o
   4   7  10      131.07      138.46      3.62 o
   5   7  10      178.50      163.95      4.22 o
   6   7  10      134.52      128.65      4.24 o
   7   7  10       86.46       87.23      4.21 o
   8   7  10       66.72       64.70      4.26 o
  -7   8  10      100.15      102.61      5.15 o
  -6   8  10       75.67       78.14      4.34 o
  -5   8  10       75.34       76.53      3.91 o
  -4   8  10        7.01        7.96      1.88 o
  -3   8  10       34.03       33.93      2.35 o
  -2   8  10      242.31      240.57      4.19 o
  -1   8  10       19.53       17.63      1.83 o
   0   8  10       16.04        9.62      1.54 o
   1   8  10       18.88       18.16      1.76 o
   2   8  10      235.91      231.19      4.06 o
   3   8  10       36.44       37.29      2.53 o
   4   8  10        6.43        6.23      2.05 o
   5   8  10       75.08       72.70      3.73 o
   6   8  10       75.88       82.75      4.53 o
   7   8  10      101.69      103.23      5.15 o
  -6   9  10       14.45       18.06      3.53 o
  -5   9  10       98.75      108.24      5.01 o
  -4   9  10       90.32       90.19      3.53 o
  -3   9  10      151.50      159.61      4.06 o
  -2   9  10       40.58       37.43      2.56 o
  -1   9  10       77.97       81.79      3.07 o
   0   9  10       58.17       66.26      2.69 o
   1   9  10       87.03       89.75      3.07 o
   2   9  10       39.48       34.26      2.09 o
   3   9  10      154.72      156.15      4.30 o
   4   9  10       92.10       94.11      3.81 o
   5   9  10       99.83      101.26      5.09 o
   6   9  10       16.11       17.76      3.50 o
  -5  10  10       43.08       42.55      3.24 o
  -4  10  10       41.46       35.89      3.00 o
  -3  10  10       75.33       78.94      3.77 o
  -2  10  10        0.55        1.87      2.11 o
  -1  10  10      137.07      132.37      4.84 o
   0  10  10       93.22       97.40      3.92 o
   1  10  10      139.77      134.34      3.60 o
   2  10  10        0.75        3.32      1.98 o
   3  10  10       75.27       79.11      3.91 o
   4  10  10       39.88       36.82      3.28 o
   5  10  10       44.20       42.47      4.32 o
  -4  11  10      138.05      135.47      5.36 o
  -3  11  10        0.13        0.25      2.83 o
  -2  11  10       84.25       81.44      4.96 o
  -1  11  10      254.96      250.17      5.90 o
   0  11  10      100.66      111.01      5.08 o
   1  11  10      251.25      248.93      5.59 o
   2  11  10       86.21       86.18      3.77 o
   3  11  10        0.10       -1.06      2.31 o
   4  11  10      136.78      130.57      6.84 o
  -1  12  10      135.12      149.89      6.40 o
   0  12  10        0.09       -0.17      3.07 o
   1  12  10      134.21      152.81      6.65 o
   1   0  11      548.37      578.43      6.87 o
   2   0  11     1074.31     1223.78      6.60 o
   3   0  11      194.60      215.02      2.29 o
   4   0  11      126.22      105.11      1.92 o
   5   0  11       12.97        6.05      1.06 o
   6   0  11      246.22      237.41      3.28 o
   7   0  11      218.16      227.33      3.85 o
   8   0  11        0.09       -0.68      1.84 o
   9   0  11        0.14        3.09      2.66 o
  10   0  11       87.77       87.04      4.95 o
 -10   1  11        0.02       -2.93      3.07 o
  -9   1  11       15.99       17.70      2.70 o
  -8   1  11       51.49       45.62      2.66 o
  -7   1  11      468.92      451.54      5.18 o
  -6   1  11      398.98      368.54      4.31 o
  -5   1  11      681.73      646.24      7.94 o
  -4   1  11      413.37      412.83      4.00 o
  -3   1  11      438.53      443.04      3.11 o
  -2   1  11      758.69      797.29      8.29 o
  -1   1  11     1552.50     1606.67      7.74 o
   0   1  11      482.47      568.23      5.20 o
   1   1  11     1585.28     1583.43     22.96 o
   2   1  11      770.31      825.34      4.39 o
   3   1  11      429.66      437.79      2.96 o
   4   1  11      413.90      410.34      4.27 o
   5   1  11      677.49      670.37      5.05 o
   6   1  11      401.44      376.96      4.96 o
   7   1  11      466.80      450.76      5.72 o
   8   1  11       52.48       47.99      2.60 o
   9   1  11       15.06       15.82      2.52 o
  10   1  11        0.02        1.55      2.90 o
  -9   2  11       29.27       32.27      3.00 o
  -8   2  11       47.30       46.66      2.63 o
  -7   2  11       51.42       42.16      2.34 o
  -6   2  11        1.91        0.62      1.55 o
  -5   2  11      917.82      851.24      7.52 o
  -4   2  11     1194.88     1173.70      9.27 o
  -3   2  11     1854.38     1902.62     13.97 o
  -2   2  11      699.33      691.52      5.51 o
  -1   2  11      264.18      272.07      2.51 o
   0   2  11       19.89       14.72      0.92 o
   1   2  11      258.74      263.49      3.52 o
   2   2  11      688.39      702.65      4.59 o
   3   2  11     1862.03     1930.59     15.09 o
   4   2  11     1190.38     1151.91     12.52 o
   5   2  11      924.90      871.60      6.04 o
   6   2  11        1.70        1.02      1.62 o
   7   2  11       48.35       41.46      2.57 o
   8   2  11       49.26       50.06      3.21 o
   9   2  11       28.51       29.91      2.61 o
  -9   3  11        6.35        6.72      2.39 o
  -8   3  11       62.29       62.93      2.81 o
  -7   3  11      125.18      122.21      3.58 o
  -6   3  11      226.47      221.15      3.72 o
  -5   3  11      327.75      316.26      3.75 o
  -4   3  11     1401.39     1329.31     11.29 o
  -3   3  11      201.72      187.34      7.32 o
  -2   3  11     1769.45     1793.86     19.06 o
  -1   3  11       30.83       34.74      1.19 o
   0   3  11     3866.22     3841.01     25.37 o
   1   3  11       29.45       35.35      1.33 o
   2   3  11     1790.37     1816.93     29.98 o
   3   3  11      204.80      207.77      3.32 o
   4   3  11     1423.19     1376.63      9.22 o
   5   3  11      326.29      322.76      3.46 o
   6   3  11      229.90      231.90      3.69 o
   7   3  11      125.84      128.29      3.79 o
   8   3  11       61.20       63.26      3.48 o
   9   3  11        6.12        7.98      2.64 o
  -9   4  11       32.55       32.90      2.93 o
  -8   4  11       45.36       39.55      2.94 o
  -7   4  11      159.71      154.72      3.89 o
  -6   4  11       42.74       37.68      2.19 o
  -5   4  11      781.37      710.90      7.42 o
  -4   4  11      109.86      111.51      2.58 o
  -3   4  11        3.29        5.84      1.19 o
  -2   4  11       74.68       74.79      1.95 o
  -1   4  11       46.57       54.44      1.65 o
   0   4  11     1513.17     1372.91     12.06 o
   1   4  11       50.44       59.41      1.62 o
   2   4  11       74.48       75.38      1.69 o
   3   4  11        4.23        6.08      0.95 o
   4   4  11      115.16      116.29      2.63 o
   5   4  11      779.79      733.22      7.63 o
   6   4  11       42.81       40.90      2.56 o
   7   4  11      158.46      156.24      4.00 o
   8   4  11       46.00       41.83      3.16 o
   9   4  11       32.23       35.13      3.44 o
  -9   5  11       18.14       16.77      3.51 o
  -8   5  11        9.86       12.12      2.99 o
  -7   5  11       82.57       76.90      3.92 o
  -6   5  11        0.72       -1.06      2.03 o
  -5   5  11       82.62       74.45      3.19 o
  -4   5  11      154.61      152.68      3.15 o
  -3   5  11      927.48      894.16      7.96 o
  -2   5  11      185.69      186.72      4.41 o
  -1   5  11      819.89      772.07      6.92 o
   0   5  11      532.68      526.46      4.54 o
   1   5  11      819.02      768.18      7.28 o
   2   5  11      189.56      199.19      2.36 o
   3   5  11      935.32      923.22      7.30 o
   4   5  11      152.02      155.51      3.27 o
   5   5  11       77.79       69.28      2.69 o
   6   5  11        0.51       -0.51      1.86 o
   7   5  11       81.16       75.68      3.39 o
   8   5  11        8.97        9.66      2.89 o
   9   5  11       17.63       18.37      3.53 o
  -8   6  11       47.65       45.38      3.96 o
  -7   6  11      111.26      112.74      4.68 o
  -6   6  11       22.52       22.93      2.63 o
  -5   6  11       14.90       13.59      2.22 o
  -4   6  11      199.47      190.39      4.00 o
  -3   6  11      489.98      446.97      7.26 o
  -2   6  11      828.05      837.87      8.95 o
  -1   6  11      173.50      187.03      2.67 o
   0   6  11      107.49      110.93      2.10 o
   1   6  11      170.75      174.34      3.48 o
   2   6  11      842.81      862.11      5.71 o
   3   6  11      477.64      444.56      4.36 o
   4   6  11      198.92      189.32      3.64 o
   5   6  11       15.00       14.81      2.06 o
   6   6  11       22.51       23.66      2.41 o
   7   6  11      112.66      112.15      4.04 o
   8   6  11       49.45       49.34      3.64 o
  -8   7  11       30.23       31.81      4.06 o
  -7   7  11      127.00      130.42      5.18 o
  -6   7  11       11.27       13.01      2.72 o
  -5   7  11      183.38      175.87      4.68 o
  -4   7  11      199.21      194.33      3.88 o
  -3   7  11      431.52      432.88      5.31 o
  -2   7  11      688.47      653.93      7.96 o
  -1   7  11      132.77      134.43      2.79 o
   0   7  11        2.30        4.18      1.32 o
   1   7  11      131.59      132.00      2.70 o
   2   7  11      684.29      653.00      6.47 o
   3   7  11      441.01      440.67      4.72 o
   4   7  11      200.35      196.58      4.07 o
   5   7  11      183.51      174.69      4.17 o
   6   7  11       10.42       11.44      2.47 o
   7   7  11      128.24      126.42      5.34 o
   8   7  11       31.27       34.80      3.83 o
  -7   8  11       53.15       56.06      4.46 o
  -6   8  11      261.16      247.49      7.20 o
  -5   8  11       37.93       41.91      3.47 o
  -4   8  11      151.85      137.51      3.67 o
  -3   8  11      200.20      205.24      4.09 o
  -2   8  11       25.60       21.49      2.17 o
  -1   8  11       17.71       15.18      1.80 o
   0   8  11      109.34      107.02      2.90 o
   1   8  11       16.19       11.59      1.76 o
   2   8  11       24.75       21.42      2.06 o
   3   8  11      196.21      198.82      4.03 o
   4   8  11      150.06      135.92      4.13 o
   5   8  11       37.70       37.77      2.91 o
   6   8  11      264.55      246.31      6.29 o
   7   8  11       52.54       54.04      4.25 o
  -6   9  11       97.35       87.57      5.28 o
  -5   9  11        6.48        8.63      3.11 o
  -4   9  11      375.97      371.77      5.93 o
  -3   9  11       29.45       32.86      2.56 o
  -2   9  11      121.17      121.09      3.79 o
  -1   9  11       23.31       24.17      2.44 o
   0   9  11      325.87      288.92      4.36 o
   1   9  11       24.19       23.92      2.18 o
   2   9  11      121.29      115.10      3.10 o
   3   9  11       30.86       32.91      2.72 o
   4   9  11      373.99      371.64      6.76 o
   5   9  11        6.73        6.20      2.79 o
   6   9  11       97.11       87.72      5.47 o
  -5  10  11      111.83      121.70      4.54 o
  -4  10  11       71.65       67.49      3.62 o
  -3  10  11       54.89       52.04      3.37 o
  -2  10  11      229.84      218.18      5.16 o
  -1  10  11       93.33      106.25      4.85 o
   0  10  11      116.46       97.24      3.93 o
   1  10  11       92.28      101.93      3.40 o
   2  10  11      229.07      219.08      4.51 o
   3  10  11       52.93       48.09      3.37 o
   4  10  11       72.25       70.42      3.99 o
   5  10  11      109.54      121.94      5.53 o
  -3  11  11      105.03      101.40      5.42 o
  -2  11  11       26.88       28.16      3.80 o
  -1  11  11      165.90      169.38      5.50 o
   0  11  11      503.53      495.57      7.85 o
   1  11  11      169.99      173.63      5.81 o
   2  11  11       27.20       28.38      2.88 o
   3  11  11      103.81       99.52      4.25 o
   0   0  12      287.87      203.40      5.77 o
   1   0  12        5.37        3.52      0.78 o
   2   0  12      317.60      307.93      2.61 o
   3   0  12      177.66      212.93      2.46 o
   4   0  12      550.29      508.95      4.57 o
   5   0  12        9.48       10.64      1.19 o
   6   0  12        7.81        5.28      1.52 o
   7   0  12      210.60      194.08      3.84 o
   8   0  12      141.91      132.13      3.98 o
   9   0  12       86.02       91.95      4.82 o
  -9   1  12        9.04        7.79      2.87 o
  -8   1  12       41.82       30.88      2.92 o
  -7   1  12       11.93       12.92      2.02 o
  -6   1  12      212.41      197.89      3.44 o
  -5   1  12       38.63       44.70      2.03 o
  -4   1  12      550.13      531.34      4.37 o
  -3   1  12      352.54      348.02      6.76 o
  -2   1  12      556.90      569.34      7.56 o
  -1   1  12      707.28      672.10      6.83 o
   0   1  12      356.55      334.65      2.89 o
   1   1  12      713.66      683.41      4.68 o
   2   1  12      568.12      591.69      4.08 o
   3   1  12      353.91      371.21      2.63 o
   4   1  12      558.37      543.92      3.48 o
   5   1  12       40.96       50.38      1.93 o
   6   1  12      211.79      198.97      3.02 o
   7   1  12       12.56       13.67      1.83 o
   8   1  12       39.37       33.26      2.51 o
   9   1  12        9.36        5.22      2.50 o
  -9   2  12       40.41       38.31      3.83 o
  -8   2  12       61.46       60.34      3.24 o
  -7   2  12        0.42       -0.10      1.79 o
  -6   2  12      130.92      127.79      3.21 o
  -5   2  12      306.28      271.97      3.77 o
  -4   2  12      210.16      201.29      3.03 o
  -3   2  12     1188.48     1134.08      9.91 o
  -2   2  12        1.50        2.95      0.89 o
  -1   2  12       23.26       25.81      1.20 o
   0   2  12        1.28        0.56      0.80 o
   1   2  12       23.34       25.22      1.12 o
   2   2  12        1.06        2.85      0.81 o
   3   2  12     1195.67     1173.54      7.02 o
   4   2  12      214.16      201.91      3.72 o
   5   2  12      300.68      274.68      3.19 o
   6   2  12      130.09      129.99      3.38 o
   7   2  12        0.75        0.92      1.88 o
   8   2  12       60.72       59.13      3.31 o
   9   2  12       38.55       33.80      2.85 o
  -9   3  12       52.46       53.38      3.72 o
  -8   3  12       45.13       40.97      2.90 o
  -7   3  12      133.13      134.43      3.50 o
  -6   3  12       63.68       59.54      2.66 o
  -5   3  12      807.79      786.57      6.96 o
  -4   3  12      559.93      541.45      4.87 o
  -3   3  12      994.63      897.11     21.12 o
  -2   3  12      742.33      768.13      9.43 o
  -1   3  12     2085.43     1899.05     19.41 o
   0   3  12        1.59        5.02      0.92 o
   1   3  12     2086.69     1903.28     14.67 o
   2   3  12      741.71      763.19     14.93 o
   3   3  12      994.83      938.12     14.53 o
   4   3  12      566.43      551.66      4.02 o
   5   3  12      820.77      814.58      8.72 o
   6   3  12       63.29       64.20      2.56 o
   7   3  12      134.02      139.88      3.93 o
   8   3  12       45.15       42.90      3.11 o
   9   3  12       51.19       56.33      3.55 o
  -9   4  12       74.71       72.24      4.08 o
  -8   4  12        3.26        3.57      2.11 o
  -7   4  12      136.95      128.73      3.50 o
  -6   4  12      105.78      107.10      3.14 o
  -5   4  12      173.76      155.09      3.38 o
  -4   4  12     1179.04     1129.69      9.70 o
  -3   4  12      605.57      602.03      7.59 o
  -2   4  12       20.54       20.96      1.43 o
  -1   4  12      643.08      614.70      9.90 o
   0   4  12      147.24      150.75      2.42 o
   1   4  12      657.44      651.39      4.69 o
   2   4  12       21.60       22.07      1.35 o
   3   4  12      605.01      612.88      6.40 o
   4   4  12     1180.87     1163.41      9.84 o
   5   4  12      175.52      162.18      3.53 o
   6   4  12      105.84      108.17      3.20 o
   7   4  12      140.83      139.04      3.89 o
   8   4  12        3.74        1.39      2.29 o
   9   4  12       75.06       74.01      4.14 o
  -8   5  12       84.26       77.78      4.23 o
  -7   5  12      158.02      142.41      4.82 o
  -6   5  12      152.71      158.62      4.42 o
  -5   5  12      341.67      368.91      5.69 o
  -4   5  12      862.97      888.23     10.46 o
  -3   5  12      135.34      147.48      3.11 o
  -2   5  12     1830.84     1804.54     14.62 o
  -1   5  12      323.88      316.56      3.93 o
   0   5  12     1289.86     1245.03      9.68 o
   1   5  12      326.63      322.31      3.15 o
   2   5  12     1834.42     1823.37     12.42 o
   3   5  12      138.40      153.59      2.52 o
   4   5  12      868.11      913.13      8.00 o
   5   5  12      341.02      366.84      4.71 o
   6   5  12      156.90      162.34      4.12 o
   7   5  12      156.98      146.51      4.21 o
   8   5  12       81.58       80.71      4.06 o
  -8   6  12        1.75        2.74      2.84 o
  -7   6  12       71.92       72.08      4.12 o
  -6   6  12      187.55      181.02      4.83 o
  -5   6  12       62.12       61.07      3.37 o
  -4   6  12      144.41      144.69      3.38 o
  -3   6  12      343.77      339.88      5.87 o
  -2   6  12        2.13        1.99      1.38 o
  -1   6  12      429.32      437.40      5.08 o
   0   6  12      418.98      415.95      3.96 o
   1   6  12      427.22      422.74      4.53 o
   2   6  12        2.24        2.01      1.22 o
   3   6  12      345.79      347.14      3.81 o
   4   6  12      143.54      142.07      3.26 o
   5   6  12       60.27       60.88      3.02 o
   6   6  12      187.87      174.87      4.42 o
   7   6  12       71.96       76.30      3.84 o
   8   6  12        2.07        1.26      3.12 o
  -7   7  12       47.68       47.36      3.86 o
  -6   7  12       94.61       97.61      4.66 o
  -5   7  12       59.46       70.20      3.73 o
  -4   7  12      183.88      177.53      3.88 o
  -3   7  12      122.88      116.73      3.46 o
  -2   7  12      256.78      252.71      4.28 o
  -1   7  12      314.90      297.23      3.77 o
   0   7  12      274.85      271.54      3.54 o
   1   7  12      309.34      284.85      3.60 o
   2   7  12      264.86      260.87      4.47 o
   3   7  12      124.90      116.59      3.47 o
   4   7  12      183.27      184.03      4.47 o
   5   7  12       60.69       72.95      3.49 o
   6   7  12       92.72       95.14      3.92 o
   7   7  12       46.96       47.00      3.97 o
  -7   8  12      142.08      142.42      6.72 o
  -6   8  12       66.29       70.34      4.33 o
  -5   8  12        0.60       -0.37      2.61 o
  -4   8  12       36.94       37.03      2.55 o
  -3   8  12      124.86      118.31      3.63 o
  -2   8  12      138.70      135.81      3.62 o
  -1   8  12      187.37      176.40      4.08 o
   0   8  12       41.65       42.48      2.23 o
   1   8  12      194.98      176.86      3.60 o
   2   8  12      138.15      127.44      3.53 o
   3   8  12      127.19      114.10      3.69 o
   4   8  12       35.58       37.65      2.99 o
   5   8  12        0.75        0.98      2.21 o
   6   8  12       64.68       67.78      4.64 o
   7   8  12      145.87      141.63      8.31 o
  -6   9  12        7.24        8.05      3.60 o
  -5   9  12      151.82      145.38      4.29 o
  -4   9  12        1.60        2.21      2.09 o
  -3   9  12      195.54      191.99      4.45 o
  -2   9  12        3.91        5.64      2.17 o
  -1   9  12      364.18      350.55      5.55 o
   0   9  12        3.38        4.47      1.79 o
   1   9  12      370.82      350.34      5.00 o
   2   9  12        3.95        4.99      1.77 o
   3   9  12      196.29      195.62      4.67 o
   4   9  12        1.48        1.18      2.23 o
   5   9  12      150.98      143.45      5.50 o
   6   9  12        7.51        7.23      3.49 o
  -5  10  12      107.25      108.61      4.38 o
  -4  10  12       18.34       15.59      2.89 o
  -3  10  12      120.93      113.83      4.75 o
  -2  10  12       43.23       41.32      3.56 o
  -1  10  12        3.07        4.25      2.62 o
   0  10  12      255.19      249.01      5.78 o
   1  10  12        2.75        3.20      2.02 o
   2  10  12       41.33       36.99      2.75 o
   3  10  12      119.40      120.71      4.64 o
   4  10  12       17.27       13.26      2.87 o
   5  10  12      108.06      119.12      6.40 o
  -3  11  12       54.03       55.39      4.88 o
  -2  11  12      112.11      116.23      5.74 o
  -1  11  12      117.95      118.29      5.41 o
   0  11  12      139.95      149.30      5.58 o
   1  11  12      117.47      116.05      5.92 o
   2  11  12      114.49      110.26      4.40 o
   3  11  12       54.54       51.28      3.54 o
   1   0  13        0.19        0.96      0.79 o
   2   0  13     1218.95     1171.84      8.15 o
   3   0  13      207.98      255.87      2.76 o
   4   0  13       26.98       31.91      1.48 o
   5   0  13      187.73      141.42      2.46 o
   6   0  13      141.94      137.71      3.15 o
   7   0  13       46.68       49.57      2.58 o
   8   0  13       39.85       45.37      2.94 o
   9   0  13        0.58        0.88      2.76 o
  -9   1  13       46.63       50.04      3.65 o
  -8   1  13       16.99       19.84      2.75 o
  -7   1  13       81.61       80.82      3.11 o
  -6   1  13       12.01       13.31      1.76 o
  -5   1  13       87.95       80.39      2.62 o
  -4   1  13      557.42      525.08      4.36 o
  -3   1  13     1871.38     1884.22     13.42 o
  -2   1  13      701.22      711.63      9.17 o
  -1   1  13      174.06      182.08      2.03 o
   0   1  13      207.10      206.43      2.16 o
   1   1  13      177.43      177.23      4.00 o
   2   1  13      682.73      704.35      4.38 o
   3   1  13     1866.38     1885.69     11.41 o
   4   1  13      568.40      539.39      3.54 o
   5   1  13       82.88       75.92      2.17 o
   6   1  13       11.74       12.94      1.59 o
   7   1  13       78.79       75.58      2.73 o
   8   1  13       18.16       18.88      2.32 o
   9   1  13       46.16       46.93      3.33 o
  -9   2  13      149.98      142.13      5.49 o
  -8   2  13       29.89       24.37      2.73 o
  -7   2  13       52.48       53.34      2.73 o
  -6   2  13       66.97       58.58      2.56 o
  -5   2  13       88.74       78.84      2.60 o
  -4   2  13      476.08      444.38      4.41 o
  -3   2  13      442.77      456.48      3.95 o
  -2   2  13      772.12      716.97      9.53 o
  -1   2  13       98.11      100.04      1.76 o
   0   2  13      716.63      680.81      6.15 o
   1   2  13       91.93       92.24      1.83 o
   2   2  13      771.63      722.57      4.39 o
   3   2  13      438.55      463.63      3.52 o
   4   2  13      476.06      443.26      3.76 o
   5   2  13       91.31       80.90      2.32 o
   6   2  13       63.96       59.43      2.71 o
   7   2  13       52.29       54.04      2.89 o
   8   2  13       29.12       25.81      2.46 o
   9   2  13      152.12      140.31      4.25 o
  -9   3  13        1.53        0.99      2.68 o
  -8   3  13      100.44       98.90      3.90 o
  -7   3  13      104.50      103.22      3.42 o
  -6   3  13      389.30      351.21      4.90 o
  -5   3  13      141.21      138.95      3.40 o
  -4   3  13      777.41      773.38      6.89 o
  -3   3  13       83.32       72.07      2.75 o
  -2   3  13      885.42      922.79      9.26 o
  -1   3  13      458.06      442.25      5.15 o
   0   3  13     1927.99     1953.31     15.07 o
   1   3  13      466.90      454.04      4.15 o
   2   3  13      881.91      891.48     20.50 o
   3   3  13       88.18       83.31      1.96 o
   4   3  13      773.79      771.38      6.45 o
   5   3  13      139.42      143.00      3.22 o
   6   3  13      387.84      357.49      5.10 o
   7   3  13      104.06      105.44      3.47 o
   8   3  13       97.45       96.88      4.01 o
   9   3  13        1.65       -0.16      2.77 o
  -9   4  13       28.54       32.29      3.36 o
  -8   4  13       30.70       30.00      3.02 o
  -7   4  13       36.75       37.05      2.58 o
  -6   4  13      426.08      401.40      5.14 o
  -5   4  13       60.04       65.45      2.72 o
  -4   4  13      124.21      115.60      3.12 o
  -3   4  13       41.21       37.20      2.08 o
  -2   4  13       20.59       20.86      1.53 o
  -1   4  13        6.72        4.65      0.98 o
   0   4  13     1476.67     1423.17     12.93 o
   1   4  13        6.43        5.69      1.10 o
   2   4  13       22.40       26.21      1.45 o
   3   4  13       40.77       35.56      1.42 o
   4   4  13      122.76      114.09      2.90 o
   5   4  13       55.25       65.45      2.56 o
   6   4  13      420.18      406.13      5.13 o
   7   4  13       36.89       40.13      2.82 o
   8   4  13       31.18       30.22      2.93 o
   9   4  13       28.44       33.42      3.50 o
  -8   5  13       24.55       25.85      3.06 o
  -7   5  13      218.67      224.39      5.88 o
  -6   5  13      394.21      389.23      6.29 o
  -5   5  13      165.14      168.16      3.65 o
  -4   5  13      181.86      187.56      3.89 o
  -3   5  13     1842.83     1806.55     21.36 o
  -2   5  13       37.52       35.72      1.91 o
  -1   5  13     1469.62     1397.17     13.24 o
   0   5  13     1100.57     1023.81      8.28 o
   1   5  13     1472.96     1396.11     11.96 o
   2   5  13       39.71       38.13      1.82 o
   3   5  13     1832.16     1821.40     12.63 o
   4   5  13      177.38      188.10      3.37 o
   5   5  13      158.63      168.33      3.68 o
   6   5  13      394.81      407.62      5.72 o
   7   5  13      218.98      231.53      4.85 o
   8   5  13       25.72       24.20      3.35 o
  -8   6  13       16.54       21.98      3.65 o
  -7   6  13      156.85      149.88      5.62 o
  -6   6  13      222.70      228.79      5.81 o
  -5   6  13       92.17       84.66      3.45 o
  -4   6  13       70.73       69.15      2.83 o
  -3   6  13       77.92       78.78      2.88 o
  -2   6  13      248.65      224.72      3.67 o
  -1   6  13       71.33       84.34      2.59 o
   0   6  13       14.63       18.92      1.62 o
   1   6  13       69.15       80.36      2.28 o
   2   6  13      242.07      213.78      3.64 o
   3   6  13       75.04       75.07      2.66 o
   4   6  13       70.93       71.21      2.87 o
   5   6  13       94.18       88.75      3.87 o
   6   6  13      224.99      235.72      5.47 o
   7   6  13      157.45      158.69      4.64 o
   8   6  13       16.64       24.22      3.85 o
  -7   7  13       61.76       52.52      4.12 o
  -6   7  13       52.12       62.32      4.27 o
  -5   7  13      166.14      167.77      4.91 o
  -4   7  13        1.51        1.32      1.80 o
  -3   7  13       25.76       23.43      2.18 o
  -2   7  13       85.00       77.66      3.00 o
  -1   7  13      578.97      561.66      6.67 o
   0   7  13      645.68      607.37      5.80 o
   1   7  13      588.54      562.98      5.10 o
   2   7  13       81.68       75.59      3.06 o
   3   7  13       27.36       24.78      2.32 o
   4   7  13        1.17        1.24      1.83 o
   5   7  13      164.09      165.37      4.70 o
   6   7  13       52.29       60.20      3.61 o
   7   7  13       63.09       56.48      4.40 o
  -6   8  13      155.71      160.04      5.67 o
  -5   8  13       96.15       95.39      4.56 o
  -4   8  13        2.87        1.42      1.87 o
  -3   8  13       38.47       43.21      2.70 o
  -2   8  13       60.76       58.04      3.04 o
  -1   8  13      284.93      269.56      4.94 o
   0   8  13        0.75        1.97      1.63 o
   1   8  13      283.89      267.18      4.38 o
   2   8  13       60.79       52.17      2.48 o
   3   8  13       39.42       41.31      2.77 o
   4   8  13        2.67        1.84      2.30 o
   5   8  13       92.45       88.21      4.28 o
   6   8  13      155.65      166.78      5.85 o
  -6   9  13       45.41       46.30      4.46 o
  -5   9  13       40.59       40.81      3.10 o
  -4   9  13      147.35      145.30      4.58 o
  -3   9  13       67.21       67.91      3.52 o
  -2   9  13      102.11      107.99      3.93 o
  -1   9  13      122.61      115.51      4.28 o
   0   9  13      234.34      235.80      5.23 o
   1   9  13      123.16      116.55      3.62 o
   2   9  13      108.84      113.77      3.55 o
   3   9  13       65.41       64.32      3.55 o
   4   9  13      149.07      154.14      5.06 o
   5   9  13       40.84       46.62      3.93 o
   6   9  13       45.84       47.13      5.36 o
  -4  10  13       54.09       62.90      3.95 o
  -3  10  13       22.42       19.19      3.00 o
  -2  10  13       49.02       50.95      4.04 o
  -1  10  13      266.56      258.56      6.12 o
   0  10  13       30.13       26.20      3.20 o
   1  10  13      264.35      256.37      4.90 o
   2  10  13       48.63       52.17      3.21 o
   3  10  13       21.73       18.50      3.20 o
   4  10  13       53.32       62.00      4.72 o
  -2  11  13       45.03       51.83      4.55 o
  -1  11  13       41.20       47.36      4.14 o
   0  11  13       77.81       66.25      4.43 o
   1  11  13       43.59       47.93      4.57 o
   2  11  13       44.50       45.53      3.58 o
   0   0  14     1267.27     1267.16     10.75 o
   1   0  14      165.61      209.57      3.11 o
   2   0  14      114.06      106.89      2.02 o
   3   0  14      325.57      328.69      3.22 o
   4   0  14        0.60        2.30      1.15 o
   5   0  14       71.77       72.89      2.29 o
   6   0  14       42.24       29.65      2.07 o
   7   0  14       34.57       40.99      2.81 o
   8   0  14       20.34       17.95      2.66 o
   9   0  14      186.84      183.46      5.71 o
  -9   1  14       79.85       80.01      4.26 o
  -8   1  14       90.73       79.53      4.10 o
  -7   1  14       40.11       43.86      2.72 o
  -6   1  14       96.05       92.91      3.08 o
  -5   1  14      164.47      153.26      3.27 o
  -4   1  14      389.15      367.32      3.50 o
  -3   1  14      395.98      380.27      7.59 o
  -2   1  14      312.48      325.44      5.00 o
  -1   1  14      499.45      530.18      5.50 o
   0   1  14      247.76      244.03      2.46 o
   1   1  14      503.06      511.81     10.49 o
   2   1  14      308.80      327.85      3.26 o
   3   1  14      399.94      405.14      3.16 o
   4   1  14      395.31      382.15      3.41 o
   5   1  14      163.77      156.60      2.82 o
   6   1  14       94.96       90.55      2.76 o
   7   1  14       38.92       43.08      2.35 o
   8   1  14       90.63       79.65      3.42 o
   9   1  14       82.01       86.61      4.26 o
  -9   2  14       41.12       42.13      4.01 o
  -8   2  14      247.17      247.11      5.40 o
  -7   2  14       31.64       25.80      2.61 o
  -6   2  14       43.00       35.70      2.54 o
  -5   2  14      541.41      505.90      7.45 o
  -4   2  14      138.88      138.43      3.11 o
  -3   2  14      109.21      104.29      2.33 o
  -2   2  14      356.14      340.45      6.94 o
  -1   2  14      153.62      159.71      2.03 o
   0   2  14      375.45      336.96      3.68 o
   1   2  14      158.30      165.03      2.37 o
   2   2  14      339.87      332.93      3.15 o
   3   2  14      107.46      105.12      1.98 o
   4   2  14      137.60      138.48      2.65 o
   5   2  14      528.86      503.30      4.64 o
   6   2  14       41.72       36.10      2.44 o
   7   2  14       32.61       26.70      2.48 o
   8   2  14      249.03      262.16      4.79 o
   9   2  14       41.48       38.36      3.15 o
  -9   3  14       66.67       61.13      4.20 o
  -8   3  14       18.73       22.42      2.73 o
  -7   3  14       93.10       96.06      3.61 o
  -6   3  14      136.67      141.91      3.68 o
  -5   3  14       95.43       97.13      3.15 o
  -4   3  14     1112.20     1066.56      9.02 o
  -3   3  14     1897.39     1765.87     42.94 o
  -2   3  14      298.25      287.17      3.00 o
  -1   3  14      605.29      561.18      6.43 o
   0   3  14      639.28      633.60      5.57 o
   1   3  14      608.35      573.18      5.57 o
   2   3  14      295.87      271.74      6.21 o
   3   3  14     1892.03     1861.97     19.55 o
   4   3  14     1092.87     1070.11      8.39 o
   5   3  14       90.60       95.06      2.93 o
   6   3  14      136.15      150.12      3.43 o
   7   3  14       91.49       98.04      3.63 o
   8   3  14       20.00       24.34      2.87 o
   9   3  14       66.02       64.57      4.27 o
  -8   4  14       67.00       58.22      3.61 o
  -7   4  14       63.47       57.92      3.29 o
  -6   4  14      171.46      176.63      4.00 o
  -5   4  14      664.69      623.10      6.82 o
  -4   4  14      181.68      166.39      3.77 o
  -3   4  14       27.63       31.10      2.10 o
  -2   4  14      904.89      816.17      8.70 o
  -1   4  14      433.35      439.44      4.11 o
   0   4  14        3.96        4.84      1.25 o
   1   4  14      439.90      443.81      3.65 o
   2   4  14      892.66      803.44      5.54 o
   3   4  14       26.51       29.24      1.58 o
   4   4  14      175.91      162.38      3.22 o
   5   4  14      659.70      640.96      7.94 o
   6   4  14      167.09      179.25      3.73 o
   7   4  14       62.43       61.23      3.23 o
   8   4  14       65.90       65.92      3.79 o
  -8   5  14       35.07       32.22      3.48 o
  -7   5  14      145.22      145.13      4.27 o
  -6   5  14      134.87      139.83      3.84 o
  -5   5  14       80.08       81.04      3.22 o
  -4   5  14      143.38      142.23      3.56 o
  -3   5  14       17.49       15.02      1.96 o
  -2   5  14      302.63      280.13      5.08 o
  -1   5  14      520.55      515.49      5.61 o
   0   5  14     1458.68     1449.38     14.85 o
   1   5  14      526.26      517.69      4.22 o
   2   5  14      299.75      278.75      3.64 o
   3   5  14       16.84       13.41      1.75 o
   4   5  14      138.68      140.43      3.30 o
   5   5  14       80.07       85.97      3.24 o
   6   5  14      133.52      135.39      4.39 o
   7   5  14      146.89      152.42      4.87 o
   8   5  14       33.26       25.40      3.65 o
  -8   6  14        5.85        4.08      3.78 o
  -7   6  14       42.34       37.61      4.36 o
  -6   6  14       88.50       89.60      4.81 o
  -5   6  14      175.94      172.03      4.41 o
  -4   6  14        9.61        8.74      1.90 o
  -3   6  14      161.07      158.85      3.58 o
  -2   6  14      409.26      425.69      5.38 o
  -1   6  14      316.21      301.93      4.10 o
   0   6  14        3.05       -0.71      1.38 o
   1   6  14      313.75      299.79      4.60 o
   2   6  14      415.40      426.54      5.13 o
   3   6  14      160.10      155.56      3.82 o
   4   6  14       10.25       10.59      1.97 o
   5   6  14      170.65      170.00      4.27 o
   6   6  14       90.69       91.38      4.21 o
   7   6  14       43.50       39.81      3.45 o
   8   6  14        6.01        4.38      3.76 o
  -7   7  14       12.48       14.27      3.90 o
  -6   7  14      128.25      133.70      5.75 o
  -5   7  14        8.30        5.88      1.95 o
  -4   7  14      146.48      136.39      3.81 o
  -3   7  14       69.55       67.65      3.07 o
  -2   7  14       14.65       14.49      2.16 o
  -1   7  14      471.16      452.72      5.25 o
   0   7  14      766.54      764.59      8.23 o
   1   7  14      465.11      442.43      5.60 o
   2   7  14       14.18       14.29      1.80 o
   3   7  14       66.56       66.99      3.10 o
   4   7  14      144.64      135.29      4.20 o
   5   7  14        7.71        6.66      2.51 o
   6   7  14      128.00      127.48      4.89 o
   7   7  14       12.79       12.56      3.18 o
  -6   8  14      116.86      123.81      5.93 o
  -5   8  14       22.55       24.12      2.69 o
  -4   8  14       52.06       49.03      3.09 o
  -3   8  14       95.12       90.07      3.75 o
  -2   8  14      131.33      127.49      3.94 o
  -1   8  14      150.77      152.31      4.10 o
   0   8  14       12.22        8.20      1.87 o
   1   8  14      149.79      150.16      3.74 o
   2   8  14      130.88      123.82      3.36 o
   3   8  14       95.86       90.44      3.66 o
   4   8  14       50.23       50.40      3.54 o
   5   8  14       22.49       25.98      3.19 o
   6   8  14      115.85      130.12      5.55 o
  -5   9  14       42.45       43.57      3.38 o
  -4   9  14       93.35       96.42      4.21 o
  -3   9  14      105.88      102.65      4.11 o
  -2   9  14       20.66       22.54      2.57 o
  -1   9  14      122.92      119.98      4.46 o
   0   9  14      138.51      142.97      4.57 o
   1   9  14      123.10      116.40      3.74 o
   2   9  14       19.68       18.71      2.31 o
   3   9  14      105.42      104.40      4.71 o
   4   9  14       94.15       98.48      4.54 o
   5   9  14       41.40       42.34      4.01 o
  -4  10  14       32.41       35.90      3.46 o
  -3  10  14       42.09       46.39      3.68 o
  -2  10  14      157.03      159.46      5.72 o
  -1  10  14      137.44      149.65      4.98 o
   0  10  14      245.29      245.68      6.03 o
   1  10  14      138.14      142.30      4.73 o
   2  10  14      155.76      158.12      4.71 o
   3  10  14       40.29       44.35      3.21 o
   4  10  14       32.78       35.31      3.81 o
  -2  11  14       88.91       97.52      5.96 o
  -1  11  14       11.74       12.74      3.54 o
   0  11  14      100.68      100.17      5.14 o
   1  11  14       11.30       12.02      3.69 o
   2  11  14       88.39       93.61      5.09 o
   1   0  15        3.71        1.71      0.98 o
   2   0  15       87.32      120.59      2.19 o
   3   0  15        0.64       -0.33      1.19 o
   4   0  15        3.96        6.20      1.33 o
   5   0  15      165.22      144.70      2.88 o
   6   0  15       13.95        9.88      2.01 o
   7   0  15      159.13      169.71      4.47 o
   8   0  15      383.58      375.99      6.51 o
   9   0  15        8.21       11.04      3.05 o
  -9   1  15      123.56      126.17      5.06 o
  -8   1  15       11.48       11.60      2.94 o
  -7   1  15       19.35       15.84      2.60 o
  -6   1  15      317.42      290.26      4.45 o
  -5   1  15       33.91       35.05      2.34 o
  -4   1  15      184.06      187.57      3.00 o
  -3   1  15      546.49      523.33      4.38 o
  -2   1  15      306.72      301.06      4.77 o
  -1   1  15       62.37       64.98      1.60 o
   0   1  15      135.67      161.50      2.25 o
   1   1  15       62.10       59.20      1.97 o
   2   1  15      300.82      299.40      3.26 o
   3   1  15      552.78      526.62      4.07 o
   4   1  15      180.42      187.47      2.97 o
   5   1  15       35.89       39.61      1.94 o
   6   1  15      318.04      297.49      4.39 o
   7   1  15       19.98       16.11      2.06 o
   8   1  15       11.97       11.25      2.41 o
   9   1  15      122.90      127.53      5.31 o
  -9   2  15      172.87      184.07      6.32 o
  -8   2  15      110.67      106.26      4.48 o
  -7   2  15      284.97      288.36      5.30 o
  -6   2  15      253.81      222.33      4.56 o
  -5   2  15       82.41       83.71      3.25 o
  -4   2  15      217.58      210.91      3.77 o
  -3   2  15       37.32       38.68      1.64 o
  -2   2  15      690.33      655.14      5.56 o
  -1   2  15      494.01      465.44      7.63 o
   0   2  15      497.37      521.71      5.95 o
   1   2  15      478.37      473.56      5.16 o
   2   2  15      694.06      652.30      5.25 o
   3   2  15       38.39       41.34      1.66 o
   4   2  15      216.09      209.76      2.77 o
   5   2  15       86.47       89.55      2.43 o
   6   2  15      247.40      223.38      4.25 o
   7   2  15      282.44      298.83      4.91 o
   8   2  15      110.58      111.93      3.96 o
   9   2  15      174.01      183.86      4.96 o
  -8   3  15       47.26       57.38      3.45 o
  -7   3  15      196.18      194.18      4.48 o
  -6   3  15      139.45      128.34      3.90 o
  -5   3  15       61.53       62.00      2.89 o
  -4   3  15      110.36      109.95      3.46 o
  -3   3  15      499.08      489.50      6.40 o
  -2   3  15     1129.55     1109.96      8.32 o
  -1   3  15      473.25      465.21      5.34 o
   0   3  15      154.92      136.09      2.40 o
   1   3  15      486.19      475.06      4.34 o
   2   3  15     1137.58     1089.53     22.19 o
   3   3  15      499.70      495.35      4.71 o
   4   3  15      105.69      109.32      2.69 o
   5   3  15       60.52       63.02      2.58 o
   6   3  15      141.03      135.31      3.71 o
   7   3  15      199.65      202.94      4.67 o
   8   3  15       47.43       58.09      3.67 o
  -8   4  15       94.44       90.21      4.36 o
  -7   4  15        5.87        4.89      2.32 o
  -6   4  15      135.40      116.32      4.03 o
  -5   4  15      446.54      457.96      7.86 o
  -4   4  15       45.09       41.22      2.49 o
  -3   4  15      363.35      356.82      4.78 o
  -2   4  15        0.46       -0.20      1.61 o
  -1   4  15      159.77      149.53      3.33 o
   0   4  15        6.88        6.90      1.46 o
   1   4  15      164.57      164.66      2.91 o
   2   4  15        0.11        0.31      1.19 o
   3   4  15      364.86      361.54      3.92 o
   4   4  15       43.84       41.72      2.13 o
   5   4  15      452.09      484.49      6.35 o
   6   4  15      136.95      116.91      3.50 o
   7   4  15        6.08        6.57      2.59 o
   8   4  15       95.20       98.19      4.60 o
  -8   5  15       17.33       15.41      3.15 o
  -7   5  15       84.17       83.33      3.79 o
  -6   5  15      240.49      242.98      4.98 o
  -5   5  15       97.11       97.21      3.90 o
  -4   5  15       36.18       33.80      2.43 o
  -3   5  15       83.32       81.62      3.02 o
  -2   5  15        0.19        0.01      1.65 o
  -1   5  15      260.65      240.83      3.53 o
   0   5  15      944.59      939.94     10.59 o
   1   5  15      261.33      241.44      3.40 o
   2   5  15        0.29       -1.15      1.32 o
   3   5  15       81.85       80.26      2.85 o
   4   5  15       34.81       33.54      2.29 o
   5   5  15       94.07       98.88      3.44 o
   6   5  15      243.16      257.73      5.46 o
   7   5  15       84.46       89.73      4.23 o
   8   5  15       16.97       15.17      3.45 o
  -7   6  15       40.01       43.46      4.62 o
  -6   6  15      126.37      134.63      4.53 o
  -5   6  15       85.05       84.09      3.70 o
  -4   6  15      291.15      302.53      5.18 o
  -3   6  15       58.84       55.89      2.96 o
  -2   6  15      523.04      501.97      7.14 o
  -1   6  15      139.83      137.76      3.42 o
   0   6  15        0.05       -0.77      1.47 o
   1   6  15      144.26      146.61      3.30 o
   2   6  15      511.57      485.22      5.35 o
   3   6  15       57.22       52.52      3.02 o
   4   6  15      297.10      315.37      5.64 o
   5   6  15       82.64       91.73      4.16 o
   6   6  15      128.99      142.51      5.43 o
   7   6  15       40.73       41.99      3.86 o
  -7   7  15       65.76       64.00      5.63 o
  -6   7  15       38.05       37.57      4.32 o
  -5   7  15       88.55       93.22      3.74 o
  -4   7  15       37.89       40.46      2.92 o
  -3   7  15        9.41        8.49      2.22 o
  -2   7  15       48.87       43.27      2.82 o
  -1   7  15      165.04      164.47      4.15 o
   0   7  15      260.93      248.15      4.01 o
   1   7  15      168.13      171.91      3.55 o
   2   7  15       49.79       42.29      2.18 o
   3   7  15        8.84        8.42      2.09 o
   4   7  15       37.99       41.93      3.03 o
   5   7  15       87.94       93.17      4.16 o
   6   7  15       37.93       34.72      3.50 o
   7   7  15       67.77       67.12      4.85 o
  -6   8  15        1.32        4.64      3.65 o
  -5   8  15      217.88      207.13      5.08 o
  -4   8  15       15.39       16.69      2.52 o
  -3   8  15        0.40       -1.78      2.03 o
  -2   8  15      177.46      178.32      4.49 o
  -1   8  15       46.61       47.25      3.16 o
   0   8  15        0.05       -1.70      1.70 o
   1   8  15       44.80       43.65      2.76 o
   2   8  15      175.29      169.09      3.95 o
   3   8  15        0.39        0.54      2.02 o
   4   8  15       17.29       17.14      2.84 o
   5   8  15      219.77      214.62      5.86 o
   6   8  15        1.09        3.90      3.05 o
  -5   9  15        7.47        5.63      2.48 o
  -4   9  15       56.35       58.31      3.68 o
  -3   9  15       54.34       58.13      3.50 o
  -2   9  15       91.89       89.33      4.28 o
  -1   9  15       46.32       52.33      3.54 o
   0   9  15      181.22      172.46      4.92 o
   1   9  15       45.16       51.26      2.97 o
   2   9  15       91.31       86.92      3.60 o
   3   9  15       51.80       54.44      4.11 o
   4   9  15       54.32       53.46      3.80 o
   5   9  15        7.10        5.29      3.18 o
  -3  10  15      152.92      149.04      6.20 o
  -2  10  15      112.30      111.16      5.33 o
  -1  10  15      177.27      166.57      5.24 o
   0  10  15      116.15      114.71      5.00 o
   1  10  15      174.29      164.39      5.53 o
   2  10  15      113.26      112.02      4.45 o
   3  10  15      151.68      152.05      4.79 o
   0  11  15       48.30       40.85      4.47 o
   0   0  16     1846.61     1769.51     32.49 o
   1   0  16       13.32       10.83      1.31 o
   2   0  16      138.03      131.94      2.49 o
   3   0  16      154.42      140.21      2.98 o
   4   0  16        0.55        0.82      1.42 o
   5   0  16        9.08        8.01      1.68 o
   6   0  16      106.19      113.11      3.66 o
   7   0  16       96.47      113.18      4.10 o
   8   0  16        7.08       10.35      2.81 o
  -8   1  16        2.67        3.83      2.75 o
  -7   1  16        1.48        1.18      2.42 o
  -6   1  16       12.03       11.96      2.25 o
  -5   1  16      135.61      136.60      3.61 o
  -4   1  16       32.75       35.94      2.10 o
  -3   1  16      285.31      257.81      3.73 o
  -2   1  16      355.75      369.16      3.79 o
  -1   1  16       84.38       74.82      1.68 o
   0   1  16       17.67       23.50      1.30 o
   1   1  16       86.14       75.46      2.40 o
   2   1  16      351.93      369.42      3.72 o
   3   1  16      283.45      259.79      3.33 o
   4   1  16       31.27       37.98      1.91 o
   5   1  16      134.17      141.73      3.16 o
   6   1  16       13.77       13.42      2.06 o
   7   1  16        1.53       -0.64      2.04 o
   8   1  16        2.88        2.97      2.35 o
  -8   2  16       79.72       88.97      4.64 o
  -7   2  16      130.40      136.86      4.34 o
  -6   2  16       36.75       35.79      2.74 o
  -5   2  16      183.24      166.52      4.19 o
  -4   2  16       86.60       74.59      3.33 o
  -3   2  16      120.49      112.28      2.83 o
  -2   2  16      136.30      113.78      3.34 o
  -1   2  16      915.51      821.63     23.56 o
   0   2  16      230.22      207.24      2.88 o
   1   2  16      915.03      902.08      8.63 o
   2   2  16      129.01      115.40      2.55 o
   3   2  16      120.92      113.33      2.58 o
   4   2  16       92.42       86.21      2.28 o
   5   2  16      178.89      176.26      3.27 o
   6   2  16       36.72       37.10      2.21 o
   7   2  16      133.14      138.81      3.61 o
   8   2  16       80.82       88.46      3.76 o
  -8   3  16       43.21       45.48      3.61 o
  -7   3  16      136.53      122.22      4.25 o
  -6   3  16      222.67      213.73      4.68 o
  -5   3  16      193.07      188.99      4.32 o
  -4   3  16      130.98      132.44      4.16 o
  -3   3  16      586.95      586.60      7.26 o
  -2   3  16       39.27       40.52      2.01 o
  -1   3  16      579.31      581.13      5.31 o
   0   3  16      821.46      846.36      6.60 o
   1   3  16      574.84      577.65      5.80 o
   2   3  16       41.24       44.88      1.83 o
   3   3  16      586.48      590.59      6.00 o
   4   3  16      127.73      134.80      3.02 o
   5   3  16      203.77      208.56      3.84 o
   6   3  16      224.78      224.27      4.41 o
   7   3  16      135.93      124.00      4.35 o
   8   3  16       44.56       49.00      3.94 o
  -8   4  16       39.55       40.96      3.57 o
  -7   4  16       30.57       28.31      2.94 o
  -6   4  16      127.78      124.99      4.22 o
  -5   4  16      109.20      104.21      3.99 o
  -4   4  16      144.15      142.44      4.03 o
  -3   4  16      667.24      692.49      7.39 o
  -2   4  16      220.48      212.70      4.47 o
  -1   4  16       34.97       32.30      1.99 o
   0   4  16      695.00      679.71      6.56 o
   1   4  16       34.22       31.52      1.85 o
   2   4  16      221.66      215.43      3.50 o
   3   4  16      668.01      707.62      7.49 o
   4   4  16      147.06      146.83      3.62 o
   5   4  16      106.76      112.21      3.62 o
   6   4  16      128.31      136.51      3.86 o
   7   4  16       31.46       30.62      3.22 o
   8   4  16       41.21       43.26      3.91 o
  -7   5  16       74.72       69.59      3.65 o
  -6   5  16       72.85       68.79      3.62 o
  -5   5  16      123.22      120.56      4.16 o
  -4   5  16       24.83       20.81      2.46 o
  -3   5  16      103.16       99.87      3.67 o
  -2   5  16      806.42      768.87      9.53 o
  -1   5  16      418.02      419.55      5.75 o
   0   5  16      332.38      328.66      4.39 o
   1   5  16      423.33      420.55      5.69 o
   2   5  16      812.40      772.40      7.10 o
   3   5  16      100.95       97.28      3.54 o
   4   5  16       23.99       21.02      2.49 o
   5   5  16      124.82      129.29      3.98 o
   6   5  16       71.45       69.40      3.43 o
   7   5  16       77.92       75.01      4.48 o
  -7   6  16       30.58       40.49      4.82 o
  -6   6  16       20.07       14.18      2.66 o
  -5   6  16      370.42      361.15      6.10 o
  -4   6  16      273.36      264.05      5.10 o
  -3   6  16        9.84        8.74      2.15 o
  -2   6  16      136.36      144.51      3.92 o
  -1   6  16      116.03      131.86      3.64 o
   0   6  16        0.16       -1.35      1.59 o
   1   6  16      111.20      126.21      3.19 o
   2   6  16      135.64      142.64      3.23 o
   3   6  16        9.90        7.75      2.18 o
   4   6  16      273.75      273.68      5.54 o
   5   6  16      376.06      379.17      6.87 o
   6   6  16       19.95       18.27      2.97 o
   7   6  16       30.65       33.47      3.75 o
  -6   7  16       86.53       87.05      4.67 o
  -5   7  16        4.52        5.60      2.29 o
  -4   7  16        1.86       -0.27      2.14 o
  -3   7  16       41.68       46.16      3.08 o
  -2   7  16       48.03       54.22      3.08 o
  -1   7  16       86.46       79.70      3.47 o
   0   7  16      199.61      189.71      3.76 o
   1   7  16       88.37       82.18      3.04 o
   2   7  16       50.79       53.28      2.57 o
   3   7  16       42.40       44.26      3.00 o
   4   7  16        2.12       -0.79      2.33 o
   5   7  16        3.95       -0.19      2.38 o
   6   7  16       87.28       88.07      4.62 o
  -5   8  16      131.05      133.25      4.69 o
  -4   8  16       45.42       45.83      3.23 o
  -3   8  16      136.03      142.08      4.46 o
  -2   8  16       53.97       57.87      3.28 o
  -1   8  16       39.70       43.98      3.28 o
   0   8  16       54.70       58.16      2.98 o
   1   8  16       40.01       42.13      2.78 o
   2   8  16       53.05       54.12      3.04 o
   3   8  16      141.71      149.90      4.53 o
   4   8  16       44.92       42.53      3.70 o
   5   8  16      131.04      144.79      5.18 o
  -4   9  16       14.92       12.27      2.79 o
  -3   9  16       51.41       52.59      3.51 o
  -2   9  16       14.50       13.97      2.98 o
  -1   9  16       31.92       29.33      3.16 o
   0   9  16       79.24       84.69      4.35 o
   1   9  16       32.08       32.61      2.97 o
   2   9  16       14.79       16.27      2.51 o
   3   9  16       53.26       46.89      3.23 o
   4   9  16       14.22        8.39      3.30 o
  -3  10  16       47.93       52.56      4.92 o
  -2  10  16      277.42      262.94      7.09 o
  -1  10  16      174.42      166.40      5.33 o
   0  10  16      102.09      103.08      4.89 o
   1  10  16      176.44      180.01      5.81 o
   2  10  16      275.54      268.30      5.88 o
   3  10  16       47.84       56.84      3.74 o
   1   0  17     1175.92     1097.93      9.28 o
   2   0  17      102.64      119.47      2.71 o
   3   0  17       60.49       60.65      2.62 o
   4   0  17      214.08      212.40      3.58 o
   5   0  17       80.50       77.00      2.74 o
   6   0  17       11.35       13.74      2.30 o
   7   0  17       35.23       39.86      3.46 o
   8   0  17      147.01      147.88      5.07 o
  -8   1  17       12.37        8.52      3.00 o
  -7   1  17       45.12       41.40      3.51 o
  -6   1  17        1.80       -1.13      1.98 o
  -5   1  17      119.88      105.51      3.76 o
  -4   1  17      138.15      143.82      3.41 o
  -3   1  17      219.24      210.86      3.85 o
  -2   1  17      428.15      438.05      4.65 o
  -1   1  17      168.48      156.90      5.17 o
   0   1  17       93.00      103.88      2.38 o
   1   1  17      174.99      163.81      5.10 o
   2   1  17      436.68      450.68      4.37 o
   3   1  17      214.64      207.07      3.28 o
   4   1  17      138.60      148.32      3.29 o
   5   1  17      124.14      109.76      3.07 o
   6   1  17        1.56       -1.00      1.82 o
   7   1  17       46.15       42.98      2.92 o
   8   1  17       11.96       11.10      2.66 o
  -8   2  17      136.99      141.98      5.81 o
  -7   2  17       55.64       60.31      3.47 o
  -6   2  17      160.10      156.13      4.26 o
  -5   2  17       66.80       59.98      3.22 o
  -4   2  17        1.99       -0.35      2.00 o
  -3   2  17        3.61        1.70      1.73 o
  -2   2  17      452.61      447.48      5.25 o
  -1   2  17       33.90       37.73      1.78 o
   0   2  17     1165.94     1132.84     11.34 o
   1   2  17       32.48       34.41      1.78 o
   2   2  17      454.21      456.36      4.73 o
   3   2  17        4.03        1.79      1.45 o
   4   2  17        2.13        1.15      1.33 o
   5   2  17       65.31       59.44      2.54 o
   6   2  17      161.32      167.19      3.67 o
   7   2  17       55.75       60.67      2.99 o
   8   2  17      138.70      141.29      4.59 o
  -8   3  17       99.77      104.31      4.80 o
  -7   3  17       26.48       24.14      2.84 o
  -6   3  17       22.40       25.25      2.68 o
  -5   3  17      129.38      133.86      4.15 o
  -4   3  17       79.89       80.28      3.58 o
  -3   3  17       32.60       28.18      2.63 o
  -2   3  17      929.83      882.56      9.22 o
  -1   3  17       13.70       17.08      1.94 o
   0   3  17       18.01       20.16      1.76 o
   1   3  17       14.03       17.75      1.79 o
   2   3  17      938.28      902.04      8.40 o
   3   3  17       33.01       30.45      1.83 o
   4   3  17       82.30       84.40      2.70 o
   5   3  17      131.50      138.29      3.34 o
   6   3  17       20.41       25.60      2.88 o
   7   3  17       27.16       28.07      3.08 o
   8   3  17       99.51       99.73      4.31 o
  -8   4  17      121.64      121.81      5.22 o
  -7   4  17       86.59       86.14      4.04 o
  -6   4  17        1.65       -0.12      2.22 o
  -5   4  17      138.81      127.00      4.43 o
  -4   4  17      560.86      555.28      7.16 o
  -3   4  17       56.20       61.16      3.32 o
  -2   4  17     1396.74     1371.86     15.12 o
  -1   4  17      220.17      207.05      4.14 o
   0   4  17        1.24        1.64      1.63 o
   1   4  17      216.88      208.40      3.61 o
   2   4  17     1396.70     1389.53     15.45 o
   3   4  17       57.85       62.50      2.55 o
   4   4  17      552.46      549.00      6.64 o
   5   4  17      137.40      128.23      3.97 o
   6   4  17        1.83       -2.24      2.24 o
   7   4  17       86.45       87.94      4.76 o
   8   4  17      121.93      125.60      5.94 o
  -7   5  17       88.15       88.18      4.26 o
  -6   5  17       47.14       51.04      3.46 o
  -5   5  17       98.68      108.82      4.18 o
  -4   5  17       15.74       13.26      2.38 o
  -3   5  17        3.97        3.25      2.07 o
  -2   5  17       64.72       69.93      3.34 o
  -1   5  17      467.51      447.35      5.54 o
   0   5  17      338.67      321.01      5.64 o
   1   5  17      469.39      452.04      6.72 o
   2   5  17       66.73       68.20      2.69 o
   3   5  17        3.16        1.28      1.69 o
   4   5  17       16.27       15.74      2.56 o
   5   5  17       98.93      109.40      4.27 o
   6   5  17       48.18       53.70      3.51 o
   7   5  17       87.39       93.33      5.57 o
  -7   6  17       45.39       48.05      4.47 o
  -6   6  17        8.44        6.70      2.57 o
  -5   6  17       94.36       99.27      4.21 o
  -4   6  17      118.97      118.14      4.29 o
  -3   6  17      369.48      368.87      5.90 o
  -2   6  17       19.92       17.91      2.35 o
  -1   6  17      184.85      172.47      3.66 o
   0   6  17      134.40      137.89      3.66 o
   1   6  17      186.46      175.45      3.86 o
   2   6  17       20.25       20.05      2.02 o
   3   6  17      369.63      379.63      5.38 o
   4   6  17      120.33      122.02      4.60 o
   5   6  17       92.99      103.88      4.43 o
   6   6  17        8.85       12.22      3.07 o
   7   6  17       44.55       45.94      4.94 o
  -6   7  17       39.78       42.68      3.55 o
  -5   7  17       14.52       15.82      2.70 o
  -4   7  17        4.11        3.19      2.32 o
  -3   7  17       12.60       10.22      2.48 o
  -2   7  17        2.75       -0.01      2.04 o
  -1   7  17      140.19      135.72      4.35 o
   0   7  17        2.87        3.88      1.96 o
   1   7  17      143.46      138.09      3.63 o
   2   7  17        2.98        2.21      2.03 o
   3   7  17       11.76        7.55      2.05 o
   4   7  17        4.19        6.01      2.71 o
   5   7  17       15.17       11.39      3.00 o
   6   7  17       41.52       46.58      4.01 o
  -5   8  17       74.62       78.63      4.07 o
  -4   8  17      202.75      211.26      5.27 o
  -3   8  17        1.80        1.76      2.29 o
  -2   8  17      181.31      189.13      5.09 o
  -1   8  17       49.93       48.06      3.49 o
   0   8  17       12.12       11.10      2.60 o
   1   8  17       50.44       52.03      3.04 o
   2   8  17      183.69      184.57      4.54 o
   3   8  17        1.80        2.19      2.05 o
   4   8  17      203.95      211.84      6.14 o
   5   8  17       74.86       83.34      4.47 o
  -4   9  17       35.23       37.30      3.43 o
  -3   9  17       12.26       11.31      2.95 o
  -2   9  17       47.10       56.40      4.08 o
  -1   9  17       29.03       26.30      3.20 o
   0   9  17        0.73       -0.21      2.55 o
   1   9  17       29.57       30.99      3.03 o
   2   9  17       47.26       54.03      3.32 o
   3   9  17       12.40       12.91      2.74 o
   4   9  17       34.86       38.86      4.49 o
  -2  10  17       53.38       58.07      4.87 o
  -1  10  17       98.76      101.54      4.82 o
   0  10  17      128.95      139.72      5.66 o
   1  10  17       97.98       93.66      5.00 o
   2  10  17       53.40       55.67      4.22 o
   0   0  18     1553.85     1438.32     18.48 o
   1   0  18       75.76       87.76      2.66 o
   2   0  18      234.47      195.30      3.55 o
   3   0  18      314.60      301.92      4.63 o
   4   0  18       35.51       24.78      2.35 o
   5   0  18        1.15       -1.65      1.65 o
   6   0  18      147.20      155.65      4.61 o
   7   0  18       94.24       88.09      4.46 o
   8   0  18       79.91       84.26      4.36 o
  -8   1  18       94.07       93.47      4.89 o
  -7   1  18        6.74        8.24      2.86 o
  -6   1  18       80.67       78.27      3.73 o
  -5   1  18       78.96       68.03      3.37 o
  -4   1  18       20.41       20.43      2.29 o
  -3   1  18       99.39       89.63      3.40 o
  -2   1  18      318.72      306.26      4.67 o
  -1   1  18      420.07      389.88      4.57 o
   0   1  18        7.38        3.34      1.65 o
   1   1  18      423.10      387.79      5.22 o
   2   1  18      326.74      326.91      4.34 o
   3   1  18       99.20       89.74      2.67 o
   4   1  18       22.87       27.84      2.12 o
   5   1  18       75.75       70.09      2.89 o
   6   1  18       81.48       85.64      3.35 o
   7   1  18        6.54        4.94      2.31 o
   8   1  18       93.83       89.64      4.57 o
  -8   2  18       41.77       46.06      4.31 o
  -7   2  18      246.65      237.09      5.81 o
  -6   2  18       62.08       66.99      3.56 o
  -5   2  18       44.78       43.79      3.15 o
  -4   2  18      177.56      175.38      4.60 o
  -3   2  18      126.11      114.17      3.57 o
  -2   2  18      172.40      177.60      4.00 o
  -1   2  18     1741.16     1675.48     13.56 o
   0   2  18        0.11        3.85      1.51 o
   1   2  18     1739.16     1689.32     17.31 o
   2   2  18      174.74      180.62      3.38 o
   3   2  18      124.16      115.83      2.96 o
   4   2  18      170.04      175.05      3.32 o
   5   2  18       46.06       47.17      2.54 o
   6   2  18       59.74       59.91      3.04 o
   7   2  18      245.75      245.64      4.87 o
   8   2  18       40.92       40.00      3.32 o
  -7   3  18       19.52       21.48      2.98 o
  -6   3  18       36.81       35.60      2.95 o
  -5   3  18      208.47      213.11      5.10 o
  -4   3  18        8.53        9.45      2.41 o
  -3   3  18       21.87       20.80      2.56 o
  -2   3  18      139.58      140.67      3.61 o
  -1   3  18      512.87      492.27      5.74 o
   0   3  18       94.75       90.65      2.83 o
   1   3  18      518.90      499.10      5.91 o
   2   3  18      140.40      145.73      3.42 o
   3   3  18       22.67       20.77      1.88 o
   4   3  18        8.30        9.80      1.87 o
   5   3  18      205.84      212.64      4.01 o
   6   3  18       36.61       33.51      2.53 o
   7   3  18       19.42       20.21      2.45 o
  -7   4  18        9.34        9.54      2.82 o
  -6   4  18       59.23       55.27      3.70 o
  -5   4  18       50.26       53.06      3.41 o
  -4   4  18       76.70       80.78      3.82 o
  -3   4  18      689.05      690.29      8.01 o
  -2   4  18      162.60      174.25      3.84 o
  -1   4  18      173.69      168.08      4.04 o
   0   4  18      271.99      254.13      4.50 o
   1   4  18      173.14      167.41      3.57 o
   2   4  18      159.91      171.38      3.63 o
   3   4  18      692.47      687.36     11.06 o
   4   4  18       76.42       79.81      3.07 o
   5   4  18       48.44       48.75      3.29 o
   6   4  18       56.83       53.70      3.72 o
   7   4  18        9.79        8.53      3.30 o
  -7   5  18       44.95       42.84      3.79 o
  -6   5  18        0.81        0.29      2.40 o
  -5   5  18       28.23       35.18      3.11 o
  -4   5  18       48.38       44.82      3.14 o
  -3   5  18       71.79       68.05      3.46 o
  -2   5  18      215.20      210.50      4.79 o
  -1   5  18        4.19        5.14      1.94 o
   0   5  18      374.20      372.97      5.37 o
   1   5  18        4.82        4.62      1.88 o
   2   5  18      216.81      214.56      4.05 o
   3   5  18       69.44       63.30      2.84 o
   4   5  18       50.89       48.47      3.43 o
   5   5  18       29.49       36.87      3.28 o
   6   5  18        1.00       -1.99      2.43 o
   7   5  18       45.48       56.03      4.87 o
  -6   6  18       10.48        7.68      2.67 o
  -5   6  18       70.17       74.64      4.02 o
  -4   6  18      314.86      312.94      6.11 o
  -3   6  18       36.97       47.82      3.18 o
  -2   6  18      201.82      199.77      4.62 o
  -1   6  18      184.79      179.82      4.15 o
   0   6  18        7.22        8.00      2.09 o
   1   6  18      186.69      184.70      4.03 o
   2   6  18      200.87      193.27      4.04 o
   3   6  18       38.65       47.08      2.63 o
   4   6  18      316.98      327.75      7.27 o
   5   6  18       69.71       76.61      4.03 o
   6   6  18       10.32        7.82      3.01 o
  -5   7  18       25.56       21.67      2.96 o
  -4   7  18       27.51       32.22      3.17 o
  -3   7  18       44.78       42.33      3.32 o
  -2   7  18      139.87      129.77      4.66 o
  -1   7  18       41.50       43.39      3.20 o
   0   7  18       11.23        9.80      2.17 o
   1   7  18       40.59       39.07      2.69 o
   2   7  18      141.07      133.63      4.11 o
   3   7  18       45.13       43.38      2.61 o
   4   7  18       28.12       33.76      3.51 o
   5   7  18       26.58       24.58      3.47 o
  -5   8  18       32.81       36.22      3.37 o
  -4   8  18       51.56       61.53      3.77 o
  -3   8  18      235.29      227.46      5.53 o
  -2   8  18       40.20       44.55      3.61 o
  -1   8  18       20.40       22.90      3.05 o
   0   8  18      164.93      154.74      4.91 o
   1   8  18       20.51       21.01      2.77 o
   2   8  18       40.25       42.44      3.04 o
   3   8  18      235.51      230.94      5.07 o
   4   8  18       51.61       56.66      4.20 o
   5   8  18       32.03       33.43      3.92 o
  -3   9  18        6.18        4.26      2.99 o
  -2   9  18       21.71       24.19      3.45 o
  -1   9  18       85.74       85.00      4.41 o
   0   9  18       33.25       32.86      3.52 o
   1   9  18       84.24       81.11      4.70 o
   2   9  18       22.02       25.76      2.92 o
   3   9  18        5.82        5.81      2.66 o
   0  10  18        0.06        1.14      3.20 o
   1   0  19     1467.82     1414.74     14.38 o
   2   0  19       17.42       16.67      2.07 o
   3   0  19      105.52      103.09      3.78 o
   4   0  19       91.39       90.28      3.64 o
   5   0  19        6.73        7.24      2.08 o
   6   0  19       51.77       48.07      3.56 o
   7   0  19       23.69       28.67      3.43 o
   8   0  19       64.86       59.09      4.40 o
  -8   1  19       39.89       44.93      4.30 o
  -7   1  19       61.33       61.10      4.16 o
  -6   1  19       66.66       69.50      3.86 o
  -5   1  19        2.47        4.42      2.42 o
  -4   1  19       32.22       37.78      2.76 o
  -3   1  19       93.21       88.03      3.65 o
  -2   1  19      135.17      134.01      3.97 o
  -1   1  19      299.78      291.94      4.53 o
   0   1  19       28.84       24.35      2.27 o
   1   1  19      292.02      287.47      4.61 o
   2   1  19      134.46      139.43      3.36 o
   3   1  19       94.80       91.46      2.83 o
   4   1  19       32.75       36.83      2.44 o
   5   1  19        3.33        0.67      1.89 o
   6   1  19       68.01       66.54      3.32 o
   7   1  19       60.93       58.74      4.04 o
   8   1  19       39.16       42.39      4.25 o
  -7   2  19       13.82       10.67      2.96 o
  -6   2  19      148.22      160.92      5.01 o
  -5   2  19       85.78       88.81      4.17 o
  -4   2  19      160.29      132.13      4.41 o
  -3   2  19       49.50       57.10      2.97 o
  -2   2  19      248.25      236.54      4.96 o
  -1   2  19      103.82      100.01      3.07 o
   0   2  19     2366.78     2309.28     19.88 o
   1   2  19      103.80      103.24      3.15 o
   2   2  19      242.05      235.47      3.79 o
   3   2  19       47.14       55.73      2.41 o
   4   2  19      161.47      143.38      3.35 o
   5   2  19       83.89       87.97      3.49 o
   6   2  19      147.09      164.38      4.31 o
   7   2  19       14.13       11.46      2.65 o
  -7   3  19       98.87      107.93      4.96 o
  -6   3  19       60.55       66.78      3.89 o
  -5   3  19       49.56       55.99      3.41 o
  -4   3  19       94.10       99.26      4.16 o
  -3   3  19      124.48      120.10      4.44 o
  -2   3  19      247.88      256.67      4.67 o
  -1   3  19      257.05      241.61      4.89 o
   0   3  19      327.34      322.32      5.27 o
   1   3  19      264.12      245.12      4.14 o
   2   3  19      245.07      258.09      4.19 o
   3   3  19      124.69      120.94      3.38 o
   4   3  19       94.99      104.52      3.58 o
   5   3  19       49.82       60.33      3.13 o
   6   3  19       59.61       62.36      3.38 o
   7   3  19       99.74      104.63      4.15 o
  -7   4  19      124.69      136.79      5.36 o
  -6   4  19        5.89        4.71      2.66 o
  -5   4  19       33.25       38.19      3.22 o
  -4   4  19      224.83      232.33      5.43 o
  -3   4  19       77.82       74.46      3.81 o
  -2   4  19      441.76      442.36      5.58 o
  -1   4  19      385.42      369.91      5.73 o
   0   4  19       20.06       22.20      2.49 o
   1   4  19      383.85      375.36      5.64 o
   2   4  19      445.70      454.52      5.87 o
   3   4  19       77.32       75.27      3.12 o
   4   4  19      223.97      242.75      4.52 o
   5   4  19       32.38       34.45      2.50 o
   6   4  19        6.18        3.57      2.87 o
   7   4  19      125.00      133.82      5.17 o
  -6   5  19       23.71       24.26      3.25 o
  -5   5  19       22.37       24.63      2.99 o
  -4   5  19      113.60      112.45      4.48 o
  -3   5  19      170.33      164.29      4.69 o
  -2   5  19      176.18      190.74      4.79 o
  -1   5  19      171.74      184.08      4.43 o
   0   5  19       35.36       35.82      2.83 o
   1   5  19      172.37      189.76      3.86 o
   2   5  19      176.28      192.18      4.04 o
   3   5  19      172.77      164.19      3.96 o
   4   5  19      114.59      113.64      3.64 o
   5   5  19       22.77       27.66      3.15 o
   6   5  19       22.55       24.19      3.43 o
  -6   6  19       38.90       42.53      3.66 o
  -5   6  19       73.41       75.01      4.21 o
  -4   6  19       43.67       48.04      3.48 o
  -3   6  19      332.46      337.60      6.44 o
  -2   6  19      106.60      112.79      4.49 o
  -1   6  19      106.10      104.76      4.09 o
   0   6  19      383.68      375.53      7.11 o
   1   6  19      107.01      103.60      3.75 o
   2   6  19      110.90      116.74      3.66 o
   3   6  19      327.97      338.18      5.26 o
   4   6  19       42.80       46.53      3.10 o
   5   6  19       74.02       79.00      4.20 o
   6   6  19       37.64       40.19      4.11 o
  -5   7  19       13.57       16.30      2.94 o
  -4   7  19       30.51       28.84      3.21 o
  -3   7  19       85.42       91.82      4.68 o
  -2   7  19       38.47       39.35      3.58 o
  -1   7  19        4.52        3.84      2.53 o
   0   7  19       30.71       32.18      2.68 o
   1   7  19        4.01        5.18      2.37 o
   2   7  19       39.81       41.17      3.01 o
   3   7  19       86.40       91.80      3.53 o
   4   7  19       29.38       29.40      3.01 o
   5   7  19       14.59       16.93      3.33 o
  -4   8  19      149.60      158.71      5.16 o
  -3   8  19       28.50       29.24      3.40 o
  -2   8  19       38.84       46.01      3.89 o
  -1   8  19      100.98      104.57      4.64 o
   0   8  19       43.34       43.66      3.53 o
   1   8  19      102.41      110.77      4.49 o
   2   8  19       39.26       44.06      3.20 o
   3   8  19       29.72       30.28      3.03 o
   4   8  19      146.72      148.05      4.59 o
  -2   9  19       37.04       41.16      3.94 o
  -1   9  19        6.80        3.65      2.83 o
   0   9  19       11.64        8.43      3.20 o
   1   9  19        6.73        5.46      3.07 o
   2   9  19       35.41       36.00      3.38 o
   0   0  20      314.33      315.59      6.87 o
   1   0  20       21.68       25.95      2.32 o
   2   0  20      301.38      286.31      4.72 o
   3   0  20        0.33       -1.64      2.01 o
   4   0  20       42.34       48.04      2.99 o
   5   0  20      151.73      151.49      4.56 o
   6   0  20       14.77       15.03      3.09 o
   7   0  20        6.89        4.19      3.27 o
  -7   1  20       89.47       83.28      4.68 o
  -6   1  20       90.71       94.26      4.38 o
  -5   1  20        3.04       -0.81      2.74 o
  -4   1  20       79.13       81.31      3.62 o
  -3   1  20       16.11       13.98      2.38 o
  -2   1  20       72.46       68.19      3.43 o
  -1   1  20      102.35       99.80      3.29 o
   0   1  20       72.00       74.72      3.21 o
   1   1  20      101.30       98.74      3.47 o
   2   1  20       72.88       72.56      3.01 o
   3   1  20       15.03       11.05      1.87 o
   4   1  20       78.53       79.20      3.35 o
   5   1  20        3.31        0.56      2.21 o
   6   1  20       90.20       95.84      4.39 o
   7   1  20       89.00       87.63      4.68 o
  -7   2  20       59.73       69.52      4.28 o
  -6   2  20        0.35       -0.09      2.77 o
  -5   2  20      153.02      153.57      5.36 o
  -4   2  20      131.84      132.68      4.85 o
  -3   2  20      232.56      235.34      5.00 o
  -2   2  20      336.66      337.30      5.80 o
  -1   2  20      437.84      420.66      5.33 o
   0   2  20       31.76       36.94      2.51 o
   1   2  20      441.86      420.09      5.51 o
   2   2  20      337.52      342.90      5.15 o
   3   2  20      233.44      244.28      4.29 o
   4   2  20      129.39      135.80      3.71 o
   5   2  20      152.42      150.09      4.69 o
   6   2  20        0.66        0.93      2.35 o
   7   2  20       59.95       65.38      4.31 o
  -7   3  20       29.28       29.91      3.93 o
  -6   3  20       47.51       56.24      4.50 o
  -5   3  20       56.03       60.90      4.03 o
  -4   3  20      172.83      173.40      5.68 o
  -3   3  20       26.97       22.90      3.22 o
  -2   3  20       12.72       14.32      2.48 o
  -1   3  20       28.33       30.95      2.73 o
   0   3  20      257.17      285.10      4.78 o
   1   3  20       27.24       30.67      2.47 o
   2   3  20       12.23       12.78      2.02 o
   3   3  20       26.60       24.88      2.36 o
   4   3  20      175.13      185.58      4.47 o
   5   3  20       55.08       56.19      3.23 o
   6   3  20       48.06       57.57      3.46 o
   7   3  20       28.89       29.28      3.08 o
  -6   4  20       37.16       36.19      3.73 o
  -5   4  20       57.70       57.14      3.74 o
  -4   4  20        7.24        4.66      2.58 o
  -3   4  20      306.17      295.13      6.68 o
  -2   4  20      269.46      272.82      5.20 o
  -1   4  20      431.71      426.93      6.24 o
   0   4  20       11.80       13.81      2.46 o
   1   4  20      425.40      422.34      5.74 o
   2   4  20      262.52      269.26      4.77 o
   3   4  20      302.02      307.55      5.36 o
   4   4  20        8.23        5.18      2.18 o
   5   4  20       59.27       57.83      3.09 o
   6   4  20       36.71       40.10      3.15 o
  -6   5  20       21.54       18.59      3.24 o
  -5   5  20       76.76       78.61      4.17 o
  -4   5  20       48.13       54.28      3.61 o
  -3   5  20      124.11      127.70      4.81 o
  -2   5  20       72.60       76.98      4.24 o
  -1   5  20       20.44       16.34      2.48 o
   0   5  20        4.49        1.97      2.21 o
   1   5  20       19.47       18.72      2.73 o
   2   5  20       74.01       75.37      3.25 o
   3   5  20      123.23      127.02      3.93 o
   4   5  20       47.75       50.36      3.03 o
   5   5  20       76.89       83.66      3.50 o
   6   5  20       22.25       22.59      3.70 o
  -5   6  20      132.14      136.69      5.22 o
  -4   6  20       91.59       94.37      4.47 o
  -3   6  20       18.56       17.75      3.15 o
  -2   6  20      204.69      209.01      5.49 o
  -1   6  20      116.13      127.23      4.68 o
   0   6  20      214.40      228.75      5.02 o
   1   6  20      118.87      127.64      4.34 o
   2   6  20      203.99      200.12      4.73 o
   3   6  20       19.12       19.85      2.50 o
   4   6  20       91.99       93.17      3.61 o
   5   6  20      128.13      133.15      4.41 o
  -4   7  20        4.98        3.44      2.92 o
  -3   7  20       36.45       44.27      3.86 o
  -2   7  20       34.87       35.28      3.60 o
  -1   7  20       54.86       56.20      3.97 o
   0   7  20        8.98        9.53      2.34 o
   1   7  20       54.71       62.06      3.86 o
   2   7  20       33.89       37.46      3.21 o
   3   7  20       36.48       44.01      3.17 o
   4   7  20        5.21        4.35      2.34 o
  -3   8  20      165.73      168.43      5.64 o
  -2   8  20       10.40        7.79      3.03 o
  -1   8  20       74.42       78.27      4.35 o
   0   8  20       32.64       24.86      3.46 o
   1   8  20       77.44       79.37      4.12 o
   2   8  20       10.41        9.60      2.71 o
   3   8  20      162.85      164.67      4.98 o
  -1   9  20        5.41        3.44      3.22 o
   0   9  20       57.30       59.24      4.82 o
   1   9  20        5.17        7.75      3.46 o
   1   0  21        4.84        3.41      1.88 o
   2   0  21      127.56      122.69      3.76 o
   3   0  21      439.51      415.27      6.52 o
   4   0  21       59.42       71.41      3.65 o
   5   0  21       82.25       71.32      3.80 o
   6   0  21        0.97       -0.83      2.91 o
   7   0  21       39.77       33.27      4.39 o
  -7   1  21        8.29        5.34      3.62 o
  -6   1  21       55.96       63.21      4.40 o
  -5   1  21       19.36       21.46      3.29 o
  -4   1  21       58.36       54.53      3.32 o
  -3   1  21      105.31      107.19      4.09 o
  -2   1  21       85.00       82.52      3.76 o
  -1   1  21        2.63        3.42      1.90 o
   0   1  21        2.32        3.74      1.92 o
   1   1  21        2.64        4.13      1.92 o
   2   1  21       87.95       86.24      3.40 o
   3   1  21      102.76      102.28      3.50 o
   4   1  21       59.08       57.08      3.40 o
   5   1  21       19.66       17.68      2.90 o
   6   1  21       56.06       63.39      4.53 o
   7   1  21        7.87        2.54      3.58 o
  -7   2  21       21.49       24.95      4.06 o
  -6   2  21       29.87       31.87      3.55 o
  -5   2  21       74.19       77.56      4.37 o
  -4   2  21      273.25      276.84      6.34 o
  -3   2  21        6.98       10.94      2.40 o
  -2   2  21      192.05      188.36      5.13 o
  -1   2  21        1.70        2.43      2.22 o
   0   2  21      252.88      245.01      4.58 o
   1   2  21        2.30        1.08      1.87 o
   2   2  21      189.69      189.16      4.25 o
   3   2  21        7.39       10.98      2.29 o
   4   2  21      280.34      291.37      5.70 o
   5   2  21       71.65       72.37      4.04 o
   6   2  21       29.54       30.58      3.60 o
   7   2  21       21.43       22.45      4.16 o
  -6   3  21       73.23       77.72      4.89 o
  -5   3  21       39.64       39.40      3.73 o
  -4   3  21       17.45       18.17      3.27 o
  -3   3  21      205.25      198.96      5.94 o
  -2   3  21        0.98       -0.12      2.19 o
  -1   3  21      258.35      249.00      5.18 o
   0   3  21        6.02        4.21      1.95 o
   1   3  21      261.09      251.88      4.82 o
   2   3  21        0.80       -0.54      1.99 o
   3   3  21      211.86      207.44      4.44 o
   4   3  21       17.69       16.08      2.38 o
   5   3  21       40.60       43.84      3.28 o
   6   3  21       74.55       70.71      3.85 o
  -6   4  21      187.88      205.75      6.57 o
  -5   4  21       95.27       99.80      4.97 o
  -4   4  21       92.63       91.04      4.92 o
  -3   4  21      120.88      126.09      5.28 o
  -2   4  21      129.56      125.12      4.20 o
  -1   4  21      301.34      294.20      5.52 o
   0   4  21      662.56      697.14     12.49 o
   1   4  21      302.61      298.44      5.17 o
   2   4  21      130.43      132.65      4.25 o
   3   4  21      120.53      126.75      4.18 o
   4   4  21       92.76       91.21      3.64 o
   5   4  21       92.92      101.80      4.18 o
   6   4  21      189.45      214.06      5.53 o
  -5   5  21       58.37       67.72      4.70 o
  -4   5  21      148.67      166.79      5.59 o
  -3   5  21       28.97       33.02      3.49 o
  -2   5  21       63.05       66.23      4.08 o
  -1   5  21      108.01      101.79      3.96 o
   0   5  21      124.14      119.71      4.25 o
   1   5  21      109.82      108.50      4.31 o
   2   5  21       61.53       65.08      3.48 o
   3   5  21       27.88       27.19      2.71 o
   4   5  21      151.22      168.23      4.45 o
   5   5  21       58.24       64.79      3.40 o
  -5   6  21        9.78       15.05      3.51 o
  -4   6  21       35.91       35.43      3.74 o
  -3   6  21       65.25       65.57      4.31 o
  -2   6  21       91.60       88.60      4.69 o
  -1   6  21       64.54       68.99      3.99 o
   0   6  21        0.98        0.51      2.20 o
   1   6  21       60.56       63.01      3.55 o
   2   6  21       91.52       86.95      4.16 o
   3   6  21       66.12       63.32      3.32 o
   4   6  21       34.19       31.89      2.81 o
   5   6  21       10.60       12.29      2.64 o
  -4   7  21       16.63       18.83      3.44 o
  -3   7  21       17.47       18.59      3.39 o
  -2   7  21       11.55       12.47      3.22 o
  -1   7  21        5.72        6.88      2.95 o
   0   7  21      303.66      294.53      6.42 o
   1   7  21        6.20        5.93      2.68 o
   2   7  21       11.07       10.06      2.87 o
   3   7  21       17.92       19.32      2.96 o
   4   7  21       18.17       17.52      3.01 o
  -2   8  21       98.47      106.62      5.34 o
  -1   8  21       46.52       47.12      4.07 o
   0   8  21      129.44      140.29      5.82 o
   1   8  21       47.12       47.28      3.96 o
   2   8  21       96.64       92.41      4.52 o
   0   0  22       12.31       14.59      3.30 o
   1   0  22       75.24       73.97      3.31 o
   2   0  22       94.15      102.19      3.72 o
   3   0  22        0.91        0.88      2.26 o
   4   0  22      289.31      299.13      5.86 o
   5   0  22        4.71        1.99      2.70 o
   6   0  22        8.04        8.31      3.32 o
  -6   1  22       32.62       31.38      3.82 o
  -5   1  22        2.79       -1.35      2.65 o
  -4   1  22       11.53       12.42      2.57 o
  -3   1  22      181.69      175.13      4.89 o
  -2   1  22      131.78      134.94      4.50 o
  -1   1  22       22.07       21.37      2.50 o
   0   1  22        5.33        2.60      1.94 o
   1   1  22       21.54       20.81      2.41 o
   2   1  22      136.99      141.38      4.18 o
   3   1  22      186.01      175.99      5.17 o
   4   1  22       12.17        9.32      2.75 o
   5   1  22        2.67        0.20      2.74 o
   6   1  22       33.09       32.24      4.30 o
  -6   2  22       51.76       58.14      4.50 o
  -5   2  22       40.44       41.38      4.22 o
  -4   2  22       51.85       55.11      4.21 o
  -3   2  22      732.07      755.00      8.98 o
  -2   2  22       15.71       15.59      2.75 o
  -1   2  22       27.76       25.20      2.92 o
   0   2  22        2.94        3.78      2.08 o
   1   2  22       27.03       27.27      2.49 o
   2   2  22       17.37       19.10      2.50 o
   3   2  22      732.67      764.75     13.00 o
   4   2  22       51.29       51.53      3.66 o
   5   2  22       39.63       34.07      3.68 o
   6   2  22       52.35       56.26      4.30 o
  -6   3  22      110.71      121.13      5.85 o
  -5   3  22       66.25       74.64      4.83 o
  -4   3  22      107.34      109.99      5.31 o
  -3   3  22        2.66        6.08      2.94 o
  -2   3  22       32.60       32.20      3.15 o
  -1   3  22       13.06       10.70      2.59 o
   0   3  22       42.05       44.00      3.13 o
   1   3  22       12.88       12.06      2.32 o
   2   3  22       33.81       33.24      2.88 o
   3   3  22        2.89        3.39      2.37 o
   4   3  22      110.25      111.15      4.35 o
   5   3  22       67.64       69.69      4.42 o
   6   3  22      109.87      120.71      5.42 o
  -5   4  22       79.76       77.98      4.67 o
  -4   4  22       79.27       76.85      4.78 o
  -3   4  22        9.67        7.52      3.05 o
  -2   4  22      102.16       98.78      4.72 o
  -1   4  22       47.27       47.18      3.39 o
   0   4  22       28.86       31.36      2.99 o
   1   4  22       50.96       48.34      3.11 o
   2   4  22      101.99       98.96      4.00 o
   3   4  22        9.35        9.85      2.71 o
   4   4  22       80.91       77.85      3.74 o
   5   4  22       80.90       81.57      4.24 o
  -5   5  22       55.95       63.88      4.77 o
  -4   5  22       63.72       63.76      4.34 o
  -3   5  22      169.43      171.11      5.68 o
  -2   5  22      121.16      127.81      5.17 o
  -1   5  22       28.87       27.23      2.96 o
   0   5  22       53.79       61.39      3.70 o
   1   5  22       29.82       27.80      3.11 o
   2   5  22      125.55      124.38      4.30 o
   3   5  22      171.52      174.02      5.12 o
   4   5  22       63.66       64.23      3.45 o
   5   5  22       57.84       66.90      3.72 o
  -4   6  22       15.89       17.84      3.57 o
  -3   6  22        9.38        7.83      3.05 o
  -2   6  22       24.62       29.97      3.55 o
  -1   6  22       55.27       57.14      4.63 o
   0   6  22      247.61      256.04      5.71 o
   1   6  22       57.84       59.59      3.78 o
   2   6  22       23.66       27.65      3.18 o
   3   6  22        9.44        6.61      2.62 o
   4   6  22       15.56       15.63      2.67 o
  -3   7  22        0.88        0.34      2.95 o
  -2   7  22       41.06       41.03      4.13 o
  -1   7  22       20.06       20.19      3.58 o
   0   7  22       11.73        8.47      3.04 o
   1   7  22       21.03       18.73      3.18 o
   2   7  22       42.02       42.17      3.94 o
   3   7  22        1.11       -2.23      3.18 o
  -1   8  22      103.85      110.59      5.76 o
   0   8  22       12.81       21.00      3.98 o
   1   8  22      103.88      110.19      6.32 o
   1   0  23       11.45       12.02      2.42 o
   2   0  23        0.96       -0.42      2.28 o
   3   0  23      224.93      250.56      5.72 o
   4   0  23        2.58        3.49      2.59 o
   5   0  23       55.40       63.77      4.51 o
   6   0  23        9.67        8.81      3.79 o
  -6   1  23       13.26       15.69      3.56 o
  -5   1  23       32.08       31.49      3.58 o
  -4   1  23       56.96       56.11      4.22 o
  -3   1  23       65.32       65.39      3.94 o
  -2   1  23      119.73      122.65      4.77 o
  -1   1  23       48.78       52.83      3.23 o
   0   1  23        4.87        2.83      2.13 o
   1   1  23       50.40       58.90      3.21 o
   2   1  23      121.24      119.16      4.14 o
   3   1  23       65.29       64.17      3.97 o
   4   1  23       57.55       56.46      3.89 o
   5   1  23       30.84       28.36      3.49 o
   6   1  23       13.37       11.83      4.16 o
  -6   2  23       11.05       14.32      3.81 o
  -5   2  23        8.20        7.94      3.47 o
  -4   2  23      287.22      307.17      7.42 o
  -3   2  23        4.79        6.84      2.60 o
  -2   2  23      256.90      251.13      5.98 o
  -1   2  23        8.59        8.11      2.66 o
   0   2  23      124.34      118.98      4.25 o
   1   2  23        7.82        8.96      2.32 o
   2   2  23      258.15      265.05      5.40 o
   3   2  23        4.84        6.00      2.39 o
   4   2  23      286.64      298.45      6.95 o
   5   2  23        8.74        5.22      2.92 o
   6   2  23       10.94       12.86      4.59 o
  -5   3  23       13.11       13.19      3.70 o
  -4   3  23       38.48       37.30      4.00 o
  -3   3  23       30.14       35.74      3.88 o
  -2   3  23      216.96      224.51      5.74 o
  -1   3  23       73.82       71.71      4.12 o
   0   3  23      126.67      119.83      4.42 o
   1   3  23       73.43       68.31      3.43 o
   2   3  23      219.48      231.79      5.41 o
   3   3  23       30.76       38.39      3.34 o
   4   3  23       39.66       38.12      3.76 o
   5   3  23       13.24       11.11      3.31 o
  -5   4  23        9.15       11.01      3.40 o
  -4   4  23        6.79        7.60      3.30 o
  -3   4  23      216.29      226.76      6.64 o
  -2   4  23       98.55      105.19      5.24 o
  -1   4  23        5.20        3.03      2.47 o
   0   4  23      391.15      426.97      9.50 o
   1   4  23        5.36        4.78      2.58 o
   2   4  23       95.28      101.90      4.32 o
   3   4  23      217.26      225.82      5.76 o
   4   4  23        6.94        6.00      2.66 o
   5   4  23        9.72       10.34      3.76 o
  -4   5  23      105.51       98.07      5.50 o
  -3   5  23       20.03       22.65      3.67 o
  -2   5  23       21.44       24.46      3.47 o
  -1   5  23       76.62       74.85      4.50 o
   0   5  23        0.03       -0.23      2.43 o
   1   5  23       76.41       73.59      4.06 o
   2   5  23       21.91       25.72      3.35 o
   3   5  23       20.55       21.94      2.99 o
   4   5  23      106.13       95.58      4.46 o
  -3   6  23       21.73       18.90      3.50 o
  -2   6  23       11.85       12.39      3.25 o
  -1   6  23      264.09      279.83      7.71 o
   0   6  23       18.69       17.62      2.98 o
   1   6  23      264.65      272.15      6.22 o
   2   6  23       11.95       10.46      2.97 o
   3   6  23       21.94       19.88      3.30 o
  -2   7  23       16.00       19.35      3.69 o
  -1   7  23       82.60       90.30      5.32 o
   0   7  23       70.47       69.37      4.56 o
   1   7  23       82.45       88.18      4.95 o
   2   7  23       16.79       20.33      3.90 o
   0   0  24       31.97       23.22      4.08 o
   1   0  24        7.71        4.25      2.30 o
   2   0  24      104.35       94.25      4.60 o
   3   0  24        0.82        0.00      2.56 o
   4   0  24      220.31      220.10      5.94 o
   5   0  24       45.88       42.89      4.17 o
  -5   1  24       23.82       22.73      3.98 o
  -4   1  24       11.30        8.12      3.39 o
  -3   1  24       18.69       17.57      3.06 o
  -2   1  24      164.01      158.05      5.25 o
  -1   1  24        0.19        0.85      2.46 o
   0   1  24       18.99       16.20      2.64 o
   1   1  24        0.40       -2.00      2.26 o
   2   1  24      164.41      157.65      4.56 o
   3   1  24       18.54       17.35      3.07 o
   4   1  24       10.58        6.97      2.84 o
   5   1  24       23.55       25.64      3.54 o
  -5   2  24       25.42       23.83      4.05 o
  -4   2  24        8.36        7.45      3.36 o
  -3   2  24      312.94      332.70      7.64 o
  -2   2  24       24.80       23.02      3.13 o
  -1   2  24       26.56       26.33      3.25 o
   0   2  24      117.45      123.62      4.38 o
   1   2  24       27.07       32.26      3.08 o
   2   2  24       23.45       22.28      3.07 o
   3   2  24      311.50      337.19      7.66 o
   4   2  24        8.47        4.94      3.00 o
   5   2  24       25.45       26.37      3.67 o
  -5   3  24       84.69       91.60      5.74 o
  -4   3  24       58.57       57.69      4.63 o
  -3   3  24       61.06       60.11      4.52 o
  -2   3  24       17.48       18.03      2.99 o
  -1   3  24       96.73      101.98      4.73 o
   0   3  24        7.23        7.31      2.75 o
   1   3  24       98.49      106.92      4.20 o
   2   3  24       17.82       19.12      2.91 o
   3   3  24       62.20       62.57      3.94 o
   4   3  24       58.08       57.77      4.54 o
   5   3  24       84.09       86.62      6.00 o
  -4   4  24       70.63       83.34      5.16 o
  -3   4  24       40.33       49.11      4.35 o
  -2   4  24       29.43       34.91      3.93 o
  -1   4  24      263.98      282.06      6.23 o
   0   4  24        0.22        2.53      2.70 o
   1   4  24      261.76      273.07      6.19 o
   2   4  24       29.47       33.87      3.40 o
   3   4  24       40.80       47.37      3.72 o
   4   4  24       71.05       71.28      4.42 o
  -3   5  24       71.68       77.52      5.00 o
  -2   5  24       77.66       91.76      4.96 o
  -1   5  24       33.92       33.72      3.98 o
   0   5  24       29.52       26.28      3.23 o
   1   5  24       33.36       31.20      3.36 o
   2   5  24       80.58       90.64      4.74 o
   3   5  24       69.81       71.26      4.09 o
  -2   6  24       20.12       21.66      3.81 o
  -1   6  24        7.91       10.73      3.61 o
   0   6  24      146.59      178.36      6.31 o
   1   6  24        7.73       10.82      3.06 o
   2   6  24       19.13       17.73      3.65 o
   1   0  25       40.08       36.36      3.16 o
   2   0  25        3.93        4.40      2.78 o
   3   0  25      398.12      427.89      8.24 o
   4   0  25       61.12       73.06      4.61 o
   5   0  25        2.47        7.48      4.31 o
  -4   1  25       19.83       23.49      3.97 o
  -3   1  25        3.00        1.64      2.72 o
  -2   1  25       27.19       22.35      3.25 o
  -1   1  25      127.03      134.84      5.12 o
   0   1  25        2.41        1.28      2.40 o
   1   1  25      127.14      133.78      4.89 o
   2   1  25       26.33       19.43      3.50 o
   3   1  25        3.09        1.30      2.74 o
   4   1  25       20.42       21.72      3.35 o
  -4   2  25       92.17       99.01      5.79 o
  -3   2  25       22.13       23.22      3.70 o
  -2   2  25      210.47      210.26      5.95 o
  -1   2  25       65.10       70.88      4.28 o
   0   2  25       13.53       17.02      3.09 o
   1   2  25       64.31       75.60      4.16 o
   2   2  25      212.88      211.15      5.64 o
   3   2  25       21.60       25.01      3.57 o
   4   2  25       91.08      100.48      5.48 o
  -4   3  25       33.58       36.83      4.24 o
  -3   3  25       80.67       91.43      5.32 o
  -2   3  25       99.74      104.92      5.50 o
  -1   3  25        0.88        1.58      2.62 o
   0   3  25        0.58        2.64      2.69 o
   1   3  25        1.06       -0.50      2.65 o
   2   3  25       99.88      105.29      4.52 o
   3   3  25       80.57       95.67      4.57 o
   4   3  25       33.52       28.78      4.58 o
  -3   4  25       45.03       50.99      4.49 o
  -2   4  25       80.09       88.79      5.20 o
  -1   4  25       51.92       57.92      4.03 o
   0   4  25      162.07      176.25      5.72 o
   1   4  25       51.30       59.86      4.17 o
   2   4  25       80.78       88.02      4.90 o
   3   4  25       46.04       50.06      3.88 o
  -2   5  25       40.13       53.17      4.54 o
  -1   5  25       75.42       77.62      5.05 o
   0   5  25       46.85       55.75      4.11 o
   1   5  25       77.09       79.08      4.57 o
   2   5  25       38.87       45.26      3.98 o
   0   0  26       45.60       55.73      5.50 o
   1   0  26       87.03       93.79      5.04 o
   2   0  26       63.00       70.70      4.43 o
   3   0  26        5.48        7.87      3.11 o
   4   0  26        5.23       10.46      4.04 o
  -4   1  26       10.60        9.50      4.04 o
  -3   1  26       16.83       18.63      3.40 o
  -2   1  26       35.19       37.07      3.69 o
  -1   1  26       39.88       47.32      3.87 o
   0   1  26       62.53       72.55      4.15 o
   1   1  26       40.22       49.87      3.72 o
   2   1  26       35.88       35.87      4.03 o
   3   1  26       16.84       20.89      3.74 o
   4   1  26       10.43        8.54      3.71 o
  -3   2  26       69.57       74.35      5.05 o
  -2   2  26       41.83       40.59      3.79 o
  -1   2  26       47.71       47.92      3.94 o
   0   2  26       59.95       59.07      4.32 o
   1   2  26       49.02       46.41      3.86 o
   2   2  26       42.94       45.18      3.92 o
   3   2  26       70.09       70.22      4.65 o
  -3   3  26       32.63       40.81      4.59 o
  -2   3  26       11.89       13.61      3.53 o
  -1   3  26       41.53       39.61      3.79 o
   0   3  26       10.08        7.86      3.07 o
   1   3  26       41.03       37.91      4.12 o
   2   3  26       12.12       13.79      2.88 o
   3   3  26       31.00       30.14      3.81 o
  -2   4  26       58.66       63.66      5.18 o
  -1   4  26       84.76       87.00      5.59 o
   0   4  26        4.53        9.84      3.08 o
   1   4  26       85.48       90.01      5.12 o
   2   4  26       58.57       63.44      4.60 o
   1   0  27       13.76       14.77      3.32 o
   2   0  27       20.31       17.01      3.60 o
   3   0  27        9.48        8.95      3.43 o
  -2   1  27       10.74        9.44      3.07 o
  -1   1  27       41.25       46.26      4.17 o
   0   1  27        0.11       -0.63      2.81 o
   1   1  27       40.01       44.53      3.86 o
   2   1  27       10.66       10.47      3.43 o
  -2   2  27       28.92       33.30      3.96 o
  -1   2  27        7.03        6.27      2.98 o
   0   2  27      147.46      158.37      5.97 o
   1   2  27        7.58        4.83      3.14 o
   2   2  27       29.31       25.07      3.86 o
  -1   3  27        2.35        3.94      3.13 o
   0   3  27       10.31        3.22      3.43 o
   1   3  27        2.50        1.67      3.37 o
   0   0  28       41.90       42.45      6.69 o
   1   0  28       13.36       12.03      3.57 o
   0   1  28       43.68       47.85      4.60 o
 
